# Supplementary material for: Sulfur Respiration in a Group of Facultatively Anaerobic Natronoarchaea Ubiquitous in Hypersaline Soda Lakes
Source: Front Microbiol. 2018 Oct 2;9:2359. doi: 10.3389/fmicb.2018.02359 (PMC6176080; doi:10.3389/fmicb.2018.02359)
Supplement: Supplementary file 2 [file Data_Sheet_2.xls]

## Sheet: Chromosome
Data 1	Proteome of Natronolimnobius sulfurireducens AArc1 chromosome, with nemPAI values of proteins detected in corresponding aerobic- (green), DMSO- (red) and sulfur-respiring (blue) cells.
locus_tag	product	Aerobic	DMSO	S0
AArc1_0001	Cdc6-related protein, AAA superfamily ATPase	0.424699	0.0246768	0.587163
AArc1_0002	Signal peptidase I	0.306163	0.150639	0.263204
AArc1_0003	Archaeal DNA polymerase II, small subunit/DNA polymerase delta, subunit B	0	0	0
AArc1_0004	hypothetical protein	1.00614	0	0.439898
AArc1_0005	hypothetical protein	0	0	0
AArc1_0006	Aspartokinase	1.08534	0.905047	1.58708
AArc1_0007	Acyl-CoA synthetase (AMP-forming)/AMP-acid ligase II	1.1774	0.714865	0.640439
AArc1_0008	Tryptophanase	1.35123	0	0.570295
AArc1_0009	hypothetical protein	3.86768	0	0.767542
AArc1_0010	ABC-type thiamine transport system, periplasmic component	0.202914	0.306496	0.0646908
AArc1_0011	PurR-regulated permease PerM	0.111625	0.095883	0
AArc1_0012	hypothetical protein	0	0	0
AArc1_0013	HTTM domain containing membrane enzyme	0.0451707	0	0
AArc1_0014	ABC-type antimicrobial peptide transport system,permease component	0	0	0
AArc1_0015	ABC-type antimicrobial peptide transport system,ATPase component	0	0	0.172637
AArc1_0016	3-hydroxyacyl-CoA dehydrogenase, some fused to Enoyl-CoA hydratase	1.03452	0.392076	1.06816
AArc1_0017	Ribose 5-phosphate isomerase	0.561642	0.0317273	0.131921
AArc1_0018	hypothetical protein	0	0	0
AArc1_0019	FMN-dependent dehydrogenase, includes L-lactate dehydrogenase and type II isopentenyl diphosphate isomerase	0.646123	0.643952	0.433429
AArc1_0020	Histones H3 and H4	10.8157	10.5197	18.9149
AArc1_0021	NCAIR mutase (PurE)-related protein	0.376595	0.195043	0.416561
AArc1_0022	hypothetical protein	0	0	0
AArc1_0023	hypothetical protein	0	0	0
AArc1_0024	hypothetical protein	0.319825	0.0371511	0
AArc1_0025	Multimeric flavodoxin WrbA	0	0	0
AArc1_0026	Phosphomannomutase	0.958971	0.316779	0.296816
AArc1_0027	hypothetical protein	0	0	0
AArc1_0028	Zn-dependent protease with chaperone function	0.0788652	0.109283	0.182401
AArc1_0029	Serine acetyltransferase	0	0.0440657	0
AArc1_0030	hypothetical protein	0	0	0
AArc1_0031	Serine/threonine protein phosphatase PP2A family	0	0	0
AArc1_0032	Archaeal IMP cyclohydrolase	0.694575	0.0279993	0.0665922
AArc1_0033	HNH family endonuclease	0	0	0
AArc1_0035	NADH:flavin oxidoreductase, Old Yellow Enzyme family	0.104771	0	0
AArc1_0036	hypothetical protein	0	0	0
AArc1_0037	Fe2+/Mn2+ transporter, VIT1/CCC1 family	0	0.0681103	0
AArc1_0038	hypothetical protein	0	0	0
AArc1_0039	Zn-dependent alcohol dehydrogenase	0	0	0
AArc1_0040	Subunit of KEOPS complex (Cgi121BUD32KAE1)	0.333918	0	0
AArc1_0041	Replicative superfamily II helicase	0.157427	0.306182	0.309122
AArc1_0042	DNA-binding transcriptional regulator, Lrp family	1.02	0	0.931548
AArc1_0043	Amino acid transporter	0.0326691	0.0557266	0.0285395
AArc1_0044	Ferredoxin	0.504556	0.185328	0.3558
AArc1_0045	Malate/lactate dehydrogenase	2.72174	2.16518	1.77228
AArc1_0046	Rossmann fold nucleotide-binding protein	0.0569628	0	0.200542
AArc1_0047	Acetyltransferase (GNAT) family	0	0	0
AArc1_0048	Uncharacterized Zn-finger containing protein	0.109393	0.0588226	0.195469
AArc1_0049	hypothetical protein	0.266627	1.16407	0
AArc1_0050	HTTM domain containing membrane enzyme	0.0591489	0.0743022	0
AArc1_0051	ERCC4-like helicase	0.215821	0	0
AArc1_0052	NADH-FMN oxidoreductase RutF, flavin reductase (DIM6/NTAB) family	0.072598	0.0619185	0
AArc1_0053	hypothetical protein	0	0	0
AArc1_0054	Tryptophan-rich sensory protein	0	0	0
AArc1_0055	Dolichol kinase	0.0798578	0.145442	0.224767
AArc1_0056	Phosphate/sulphate permease	0.103745	0.105443	0.273984
AArc1_0057	Nucleotide-binding protein, UspA family	0.73687	0.155068	0
AArc1_0058	hypothetical protein	0.246833	0.529222	0
AArc1_0059	Nucleotide-binding protein, UspA family	0	0	0
AArc1_0060	Glycyl-tRNA synthetase (class II)	0.4874	0.0722462	0.213988
AArc1_0061	CBS domain	0.348471	0	0.209296
AArc1_0062	hypothetical protein	0	0	0
AArc1_0063	hypothetical protein	0	0.232397	0
AArc1_0064	hypothetical protein	0	0.354176	0
AArc1_0065	ABC-type oligopeptide transport system, ATPase component	0.655716	0.468546	0.181134
AArc1_0066	ABC-type dipeptide/oligopeptide/nickel transportsystem, ATPase component	1.05255	0.641104	0.631558
AArc1_0067	ABC-type dipeptide/oligopeptide/nickel transportsystem, permease component	0.41869	0.447394	0.828043
AArc1_0068	ABC-type dipeptide/oligopeptide/nickel transportsystem, permease component	0.499831	1.15168	1.01387
AArc1_0069	ABC-type transport system, periplasmic component	0.330321	0.652043	0.54911
AArc1_0070	DNA-binding protein with PD1-like DNA-binding motif	0.333241	0	0.0956427
AArc1_0071	Archaeal DNA polymerase II, large subunit	0	0	0
AArc1_0072	Rubredoxin family protein	0	0	0
AArc1_0073	Rubredoxin family protein	0	0	0
AArc1_0074	Ketopantoate reductase	0.0250935	0.262114	0
AArc1_0075	Fe-S cluster biogenesis protein NfuA, 4Fe-4S-binding domain	0.609824	1.55899	1.75959
AArc1_0076	hypothetical protein	0.0681109	0.12133	0
AArc1_0077	hypothetical protein	0	0	0
AArc1_0078	Metal-dependent phosphoesterase (PHP family)	0.0903415	0.186342	0
AArc1_0079	Single-stranded DNA-specific exonuclease RecJ	0.0975562	0.111589	0
AArc1_0080	Uroporphyrinogen-III synthase	0.0304706	0	0
AArc1_0081	Uroporphyrinogen-III methylase	0.0286783	0.131927	0
AArc1_0082	Porphobilinogen deaminase	1.64622	0.318179	0.0646908
AArc1_0083	hypothetical protein	0	0	0
AArc1_0084	Glutamate-1-semialdehyde aminotransferase	0.778005	2.05879	0.996239
AArc1_0085	Nitrogen regulatory protein PII	0	0	0
AArc1_0086	hypothetical protein	0	0	0
AArc1_0087	Delta-aminolevulinic acid dehydratase	0.199645	0.120741	0.3558
AArc1_0088	Thioredoxin superfamily protein	0.0537717	0.363852	0
AArc1_0089	Ferredoxin	0.250992	0.202931	1.1515
AArc1_0090	hypothetical protein	0	0	0
AArc1_0091	Metal-dependent phosphoesterase (PHP family)	2.12673	0.0735341	0.160584
AArc1_0092	hypothetical protein	0	0	0
AArc1_0093	Zn-dependent alcohol dehydrogenase	0.264983	0.252668	0.0761054
AArc1_0094	hypothetical protein	0.0197163	0.0319992	0.0711599
AArc1_0095	hypothetical protein	0	0	0
AArc1_0096	hypothetical protein	0.0957638	0.111453	0.109974
AArc1_0097	hypothetical protein	0.278059	0.162684	0.181134
AArc1_0098	hypothetical protein	0.0477753	0.0211515	0
AArc1_0099	hypothetical protein	0	0	0
AArc1_0101	Rad3-related DNA helicase	0	0.0253327	0
AArc1_0102	hypothetical protein	0	0	0
AArc1_0103	Wybutosine (yW) biosynthesis enzyme, TYW2 transferase	0.0183751	0	0
AArc1_0104	NMD protein affecting ribosome stability and mRNA decay	0.273313	0.0176263	0.167434
AArc1_0105	hypothetical protein	0	0	0
AArc1_0106	Zn-dependent protease with chaperone function	0.529966	0.452005	0.59833
AArc1_0107	hypothetical protein	0	0	0
AArc1_0108	hypothetical protein	0.0627337	0.0466654	0
AArc1_0109	Eukaryotic-type DNA primase, large subunit	0.210173	0.0712063	0.237836
AArc1_0110	Alpha/beta superfamily hydrolase	1.02317	1.9783	0.703353
AArc1_0111	hypothetical protein	0	0	0
AArc1_0112	DNA polymerase sliding clamp subunit (PCNA homolog)	1.09535	0.260058	0.970362
AArc1_0113	Selenocysteine lyase/Cysteine desulfurase	0.607535	0.129215	0.350092
AArc1_0114	ABC-type multidrug transport system, ATPase component	0.126686	0	0
AArc1_0115	ABC-type transport system involved in multi-copper enzyme maturation, permease component	0.0508186	0	0.0461723
AArc1_0116	hypothetical protein	0	0	0
AArc1_0117	hypothetical protein	0	0	0
AArc1_0118	TPR repeats containing protein	0.206453	0	0.14904
AArc1_0119	RecB family nuclease	0	0	0
AArc1_0120	23S rRNA U2552 (ribose-2'-O)-methylase RlmE/FtsJ	0.244151	0.040247	0.493425
AArc1_0121	CopG/MetJ, RHH domain containing DNA-binding protein, often an antitoxin in Type II toxin-antitoxin systems	0.286762	0.105331	1.43614
AArc1_0122	Sec-independent protein secretion pathway component TatC	0.103159	0.0469588	0.20422
AArc1_0123	hypothetical protein	0.0233011	0	0
AArc1_0124	hypothetical protein	0	0	0
AArc1_0125	ATP-utilizing enzyme of the PP-loop superfamily	0.0508186	0	0
AArc1_0126	hypothetical protein	0	0	0
AArc1_0127	hypothetical protein	0	0	0
AArc1_0128	hypothetical protein	0	0	0
AArc1_0129	ABC-type nickel/cobalt efflux system, permease component RcnA	0	0	0
AArc1_0130	Transcriptional regulator, CopG/Arc/MetJ family (DNA-binding and a metal-binding domains)	0	0	0
AArc1_0131	GTPase, G3E family	0	0	0
AArc1_0132	GTPase, G3E family	0.0326691	0	0
AArc1_0133	Molybdopterin biosynthesis enzyme	2.02186	2.14548	1.18397
AArc1_0134	hypothetical protein	0	0	0
AArc1_0135	Single-stranded DNA-binding replication protein A (RPA), large (70 kD) subunit or related ssDNA-binding protein	1.14342	0.164852	0.926472
AArc1_0136	RPA family protein	1.88695	0.0881551	0.646908
AArc1_0137	DMSO reductase family type II enzyme	0.547767	0.210208	0.439898
AArc1_0138	hypothetical protein	0.109336	0	0
AArc1_0140	hypothetical protein	0	0	0
AArc1_0141	Alkylhydroperoxidase family enzyme	1.12519	0.643952	0
AArc1_0142	Nucleotide-binding protein, UspA family	0	0	0.187603
AArc1_0143	S-layer protein	0.0145196	0.0858272	0
AArc1_0144	hypothetical protein	0	0	0
AArc1_0145	Membrane-associated phospholipid phosphatase	0	0	0
AArc1_0147	hypothetical protein	0.0514503	0	0
AArc1_0149	hypothetical protein	0.102166	0	0
AArc1_0150	ABC-type multidrug transport system, ATPase and permease component	0.0668599	0.0804034	0.0578409
AArc1_0151	hypothetical protein	0	0	0
AArc1_0152	MFS family permease	0	0	0
AArc1_0153	Creatinine amidohydrolase/Fe(II)-dependent formamide hydrolase involved in riboflavin and F420 biosynthesis	0.315801	0.145215	0.239356
AArc1_0154	hypothetical protein	0.187807	0.151972	0
AArc1_0155	hypothetical protein	0	0	0
AArc1_0156	hypothetical protein	0.127047	0.108357	0.226418
AArc1_0157	Nucleoside-diphosphate-sugar epimerase	1.12934	0	0.378127
AArc1_0158	Metal-dependent hydrolase	0	0.0493535	0
AArc1_0159	Leucyl aminopeptidase (aminopeptidase T)	0.826851	0.546507	0.445354
AArc1_0160	hypothetical protein	0.0617083	0.0526307	0
AArc1_0161	Transcriptional regulator, PadR family	0.203964	0	0
AArc1_0168	hypothetical protein	0.640688	0.89818	0.21348
AArc1_0169	Acetyltransferase (GNAT) family	0	0.0786646	0
AArc1_0170	hypothetical protein	0	0	0
AArc1_0171	hypothetical protein	2.63539	0.606801	0
AArc1_0172	NUDIX family hydrolase	0	0	0
AArc1_0173	MFS family permease	0	0	0
AArc1_0174	ATP phosphoribosyltransferase	0.634253	0.182795	0.621032
AArc1_0175	hypothetical protein	0	0	0
AArc1_0176	hypothetical protein	0	0	0
AArc1_0177	hypothetical protein	0	0	0
AArc1_0178	NADP-dependent 3-hydroxy acid dehydrogenase YdfG	0.70112	0.860734	0.381676
AArc1_0179	Zn-dependent carboxypeptidase, M32 family	0.493667	0.0996348	0.42049
AArc1_0180	hypothetical protein	0	0	0
AArc1_0181	OB-fold domain and Zn-ribbon containing protein,possible acyl-CoA-binding protein	0	0	0
AArc1_0182	Acetylornithine deacetylase/Succinyl-diaminopimelate desuccinylase or related deacylase	0.191663	0	0
AArc1_0183	Methyl-accepting chemotaxis protein	0.136324	0.0357725	0.186083
AArc1_0184	ATPase (PilT family)	1.01324	0.314768	0.793288
AArc1_0185	Peptidoglycan/xylan/chitin deacetylase, PgdA/CDA1 family	0	0	0
AArc1_0186	Membrane assocaited metal-dependent hydrolase	0.032263	0	0
AArc1_0187	Membrane assocaited metal-dependent hydrolase	0	0	0
AArc1_0188	NH3-dependent NAD+ synthetase	0	0	0
AArc1_0189	hypothetical protein	0.108897	0.0928777	0.0951318
AArc1_0190	Transcriptional regulator containing HTH domain,ArsR family	0.992239	0.0793182	0
AArc1_0191	hypothetical protein	0.00918756	0	0
AArc1_0192	hypothetical protein	0.252785	0.204264	0.640439
AArc1_0193	Translation initiation factor RLI1, contains Fe-S and AAA+ ATPase domains	0.347929	0.0495801	0.581456
AArc1_0194	hypothetical protein	0.196015	0.238386	0.0475659
AArc1_0195	SAM-dependent methyltransferase	0.364106	0.111453	0
AArc1_0196	Archaemetzincin family protease	0.581359	0.940617	0.860388
AArc1_0197	hypothetical protein	0	0	0
AArc1_0198	HAD superfamily hydrolase	0.882866	0.0928777	0
AArc1_0199	Cell division GTPase	2.88011	2.43708	3.19839
AArc1_0200	Cell division GTPase	0.554879	0.263154	0.3558
AArc1_0201	Glycine/D-amino acid oxidase (deaminating)	0.0286783	0.16526	0
AArc1_0202	hypothetical protein	0	0	0
AArc1_0203	hypothetical protein	0	0	0
AArc1_0204	Cell surface protein	0	0	0
AArc1_0205	Dinucleotide-binding enzyme	1.37936	0.0253327	0
AArc1_0206	Thiol-disulfide isomerase or thioredoxin	0.820358	2.52182	0.77629
AArc1_0207	Nucleotide-binding protein, UspA family	2.44165	0.472229	0.452836
AArc1_0208	Preprotein translocase subunit Sec61beta	2.65346	2.26312	10.2406
AArc1_0209	Glutamine amidotransferase	0.0367502	0	0
AArc1_0210	Bifunctional nuclease, with DNase and RNase activity	0.103959	0	0.507128
AArc1_0211	Phosphoribosyl-ATP pyrophosphohydrolase	0.20254	0.0613317	0
AArc1_0212	hypothetical protein	0	0	0
AArc1_0213	hypothetical protein	0	0	0
AArc1_0214	tRNA A37 threonylcarbamoyladenosine synthetase subunit TsaC/SUA5/YrdC	0.0376402	0	0
AArc1_0215	Transposable element, IS605 OrfB family, contains RNAse H fold nuclease and Zn finger domains	0	0	0
AArc1_0216	Protoporphyrinogen IX oxidase, menaquinone-dependent (flavodoxin domain)	0	0	0
AArc1_0217	Restriction endonuclease	0	0	0
AArc1_0218	hypothetical protein	0	0	0
AArc1_0219	Oligoribonuclease NrnB or cAMP/cGMP phosphodiesterase, DHH superfamily	0.396517	0.0939176	0.28464
AArc1_0220	Nucleotide-binding protein, UspA family	6.48132	1.76314	2.42056
AArc1_0221	Nucleotide-binding protein, UspA family	0.260373	0	0
AArc1_0222	Transposase, IS5 family	0	0	0
AArc1_0223	hypothetical protein	0	0.291017	0
AArc1_0224	Acetyltransferase (GNAT) family	0.800416	0.424888	0.135851
AArc1_0225	Nucleotide-binding protein, UspA family	0.130676	0.178118	0.232887
AArc1_0226	ATPase of the AAA+ class	0.659695	0.409113	1.11078
AArc1_0227	hypothetical protein	0	0	0
AArc1_0228	Metal-dependent hydrolase of the beta-lactamase superfamily	0.0544485	0	0
AArc1_0229	hypothetical protein	0.0459378	0	0
AArc1_0230	hypothetical protein	0	0	0
AArc1_0231	ABC-type phosphate/phosphonate transport system,periplasmic component	0	0	0
AArc1_0232	ABC-type phosphate/phosphonate transport system,periplasmic component	0	0	0
AArc1_0233	ABC-type phosphate/phosphonate transport system,ATPase component	0.0275627	0	0
AArc1_0234	ABC-type phosphate/phosphonate transport system,permease component	0	0	0
AArc1_0235	ABC-type phosphate/phosphonate transport system,permease component	0	0	0
AArc1_0236	HAD superfamily hydrolase	0	0	0
AArc1_0237	hypothetical protein	0	0	0
AArc1_0238	ABC-type trehalose transport system, periplasmiccomponent	0.050187	0.0373323	0
AArc1_0239	ABC-type sugar transport system, permease component	0	0	0
AArc1_0240	ABC-type sugar transport system, permease component	0.109968	0	0.220968
AArc1_0241	ABC-type sugar transport system, ATPase component	0	0.0387778	0.366455
AArc1_0242	hypothetical protein	0	0.0264394	0
AArc1_0243	hypothetical protein	0	0	0
AArc1_0244	Phosphate uptake regulator	0.0466022	0.100493	0
AArc1_0245	hypothetical protein	0	0	0
AArc1_0246	ABC-type phosphate transport system, periplasmiccomponent	0	0	0
AArc1_0247	ABC-type phosphate transport system, permease component	0	0	0
AArc1_0248	ABC-type phosphate transport system, permease component	0	0	0
AArc1_0249	ABC-type phosphate transport system, ATPase component	0	0	0
AArc1_0250	Phosphate uptake regulator	0	0	0
AArc1_0251	Phosphate uptake regulator	0	0	0
AArc1_0252	Protein-tyrosine-phosphatase	0	0	0.0887896
AArc1_0253	Plastocyanin	0	0.035999	0
AArc1_0254	Translation initiation factor 2, gamma subunit eIF-2 gamma, GTPase	1.57241	0.890269	1.03505
AArc1_0255	rRNA-processing protein FCF1, contains PIN domain	0	0	0
AArc1_0256	DNA-directed RNA polymerase, subunit E'/Rpb7	0.842834	0.302768	0.523996
AArc1_0257	Transcription elongation factor Spt4/RpoE2, zincfinger protein	0.257723	0	0
AArc1_0258	hypothetical protein	0	0	0
AArc1_0259	Dehydrogenase (flavoprotein)	0.295576	0.0340552	0
AArc1_0260	Na+-driven multidrug efflux pump	0	0.136741	0
AArc1_0261	hypothetical protein	0.112301	0.136898	0.136486
AArc1_0262	hypothetical protein	0.196015	0.646662	0
AArc1_0263	Rhodanese-related sulfurtransferase	1.12527	1.24147	0.14232
AArc1_0264	PIN domain containing protein	0	0	0
AArc1_0265	Ketosteroid isomerase-related protein	0.108897	0	0
AArc1_0266	Ribosome biogenesis protein Tsr3	0.0430174	0.128944	0
AArc1_0267	hypothetical protein	0	0	0
AArc1_0268	Small-conductance mechanosensitive channel	0.0663185	0.114549	0
AArc1_0269	Metal-dependent hydrolase of the beta-lactamase superfamily II	0.159716	0.026666	0
AArc1_0270	hypothetical protein	0	0	0
AArc1_0271	hypothetical protein	0.0394326	0.117464	0.14232
AArc1_0272	Uracil-DNA glycosylase	0.124003	0	0
AArc1_0273	Minimal nucleotidyltransferase	0	0	0
AArc1_0274	hypothetical protein	0	0	0
AArc1_0275	hypothetical protein	0	0	0
AArc1_0276	hypothetical protein	0	0	0
AArc1_0277	hypothetical protein	0	0	0
AArc1_0278	hypothetical protein	0	0	0
AArc1_0279	Transcriptional regulator, contains HTH domain	1.98974	1.01058	0.373689
AArc1_0280	Transcriptional regulator, contains HTH domain	0	0	0
AArc1_0281	Transcriptional regulator, ArsR family	0	0	0
AArc1_0282	hypothetical protein	0	0.00799979	0
AArc1_0283	Transcriptional regulator, ArsR family	0	0	0
AArc1_0284	hypothetical protein	0	0	0
AArc1_0285	Rhodanese-related sulfurtransferase	0.220715	0	0.118729
AArc1_0286	Translation initiation factor 1 (eIF-1/SUI1)	5.41546	0.799609	6.47921
AArc1_0287	hypothetical protein	0	0.00666649	0
AArc1_0288	hypothetical protein	0	0	0.077629
AArc1_0289	AAA+ ATPase of MoxR-like family, a component of a putative secretion system	0.328832	0.0211515	0.0380527
AArc1_0290	Cold shock protein, CspA family	0.272243	0.232194	0.485181
AArc1_0291	hypothetical protein	0	0	0
AArc1_0292	hypothetical protein	0	0	0
AArc1_0293	Coenzyme F420-dependent N5,N10-methylene tetrahydromethanopterin reductase or related flavin-dependent oxidoreductase	1.36905	0	0.077629
AArc1_0294	F(420)-0:gamma-glutamyl ligase, F420 coenzyme biosynthesis enzyme	0.165634	0	0
AArc1_0295	Translation initiation factor 2B subunit, eIF-2Balpha/beta/delta family	0.475517	0.109171	0.223882
AArc1_0296	Phosphoglycerate dehydrogenase or related dehydrogenase	0.231908	0.194275	0.120503
AArc1_0297	hypothetical protein	0	0	0
AArc1_0298	GTP-binding protein EngB	0.583615	0.661736	0.265232
AArc1_0299	hypothetical protein	0.0721017	0.157801	0.127985
AArc1_0300	hypothetical protein	0	0	0
AArc1_0301	GTP-binding protein, GTP1/Obg family	0.980074	0.34749	0.912271
AArc1_0302	hypothetical protein	0	0	0
AArc1_0303	Peroxiredoxin	0.0871177	0	0
AArc1_0304	Glutaredoxin	0.246833	0.0897818	0
AArc1_0305	hypothetical protein	0	0	0
AArc1_0306	hypothetical protein	0	0	0
AArc1_0307	Hemolysins or related protein containing CBS domains	0.55453	1.10273	0.42049
AArc1_0308	hypothetical protein	0.141566	0.517019	0.185702
AArc1_0309	Phosphate/sulphate permease	0.0399289	0.0340552	0.0711599
AArc1_0310	ABC-type amino acid transport/signal transduction system, periplasmic component/domain	0.0508186	0.0433429	0
AArc1_0311	ABC-type amino acid transport system, permease component	0.0555641	0.154796	0.538581
AArc1_0312	ABC-type polar amino acid transport system, ATPase component	0.0949967	0.0464389	0.775023
AArc1_0313	ABC-type amino acid transport system, permease component	0.0686523	0.306496	0.265232
AArc1_0314	hypothetical protein	0	0	0
AArc1_0315	Uracil phosphoribosyltransferase	1.09671	2.44484	0.932821
AArc1_0316	Dipeptidyl aminopeptidase/acylaminoacyl-peptidase	0.719475	0.250205	0.053908
AArc1_0317	hypothetical protein	0	0	0
AArc1_0318	Kef-type K+ transport system, NAD-binding component	0	0	0
AArc1_0319	TATA-box binding protein (TBP), component of TFIID and TFIIIB	2.96384	1.58821	6.7249
AArc1_0320	Kef-type K+ transport system, membrane component	0	0.0105758	0
AArc1_0321	Membrane-associated phospholipid phosphatase	0.0268859	0	0
AArc1_0322	tRNA G10 N-methylase Trm11	0.162985	0.142751	0
AArc1_0323	hypothetical protein	2.1126	0	0
AArc1_0324	Acyl-CoA hydrolase	0.627973	0.455597	0.306332
AArc1_0325	hypothetical protein	0	0	0
AArc1_0326	ATPase involved in DNA replication HolB, small subunit	0.382436	0.457405	0.478712
AArc1_0327	ABC-type phosphate/phosphonate transport system,permease component	0.0941067	0.121984	0
AArc1_0328	ABC-type phosphate/phosphonate transport system,ATPase component	0.188755	0.201528	0
AArc1_0329	ABC-type phosphate/phosphonate transport system,periplasmic component	0.308542	0.231426	0
AArc1_0330	hypothetical protein	0	0	0
AArc1_0331	HD superfamily phosphohydrolase	0.195699	0.164175	0
AArc1_0332	Cell surface protein	0	0.0309592	0
AArc1_0333	Ribonuclease Z, beta-lactamase superfamily hydrolase	0.166163	0.0373323	0.237201
AArc1_0334	Signal transduction histidine kinase, contains PAS domain	0.110328	0.0246768	0.0452836
AArc1_0335	Transposase, IS5 family	0	0	0
AArc1_0336	Possible nuclease of RNase H fold, RuvC/YqgF family	0.0573565	0.0557266	0.0578409
AArc1_0337	hypothetical protein	0	0	0
AArc1_0338	Translation initiation factor 1 (IF-1)	0.617083	2.18165	3.42558
AArc1_0339	Sensory protein; contains PAS, HAMP and Methyl-accepting chemotaxis-like domain	0.501546	0.670823	0.259398
AArc1_0340	Serine-pyruvate aminotransferase/archaeal aspartate aminotransferase	0.654059	0.145847	0.34933
AArc1_0341	Permease of the drug/metabolite transporter (DMT) superfamily	0	0	0
AArc1_0342	Copper binding protein, Nop14-like family	0	0	0
AArc1_0343	MFS family permease	0.0578077	0.108357	0.102744
AArc1_0344	O-acetylhomoserine sulfhydrylase	1.51004	0.112267	0
AArc1_0345	Homoserine acetyltransferase	1.85851	0.0309592	0
AArc1_0346	hypothetical protein	0	0	0
AArc1_0347	IS4 transposase	0	0	0
AArc1_0348	Galactose-1-phosphate uridylyltransferase	0.23635	0.14273	0.252294
AArc1_0349	Phosphoserine phosphatase	0.232314	0.0239994	0.116443
AArc1_0350	hypothetical protein	0	0	0
AArc1_0351	Small-conductance mechanosensitive channel	0.0394326	0.0681103	0.102744
AArc1_0352	Permease of the drug/metabolite transporter (DMT) superfamily	0	0.0589132	0
AArc1_0353	Phosphate/sulphate permease	0.108581	0.183654	0.336392
AArc1_0354	Ferredoxin	0.130676	0.111453	0.232887
AArc1_0355	Peptidase A24A, prepilin type IV	0.24459	0.266385	0.123801
AArc1_0356	hypothetical protein	0	0	0
AArc1_0357	HIT family hydrolase	0.112527	0.0413322	0
AArc1_0358	hypothetical protein	0.308542	0.11333	0
AArc1_0359	Orc1/cdc6 family replication initiation protein	0.0376402	0.712609	0.0692585
AArc1_0360	ABC-type spermidine/putrescine transport system,ATPase component	1.73378	0.525336	0.611776
AArc1_0361	ABC-type sugar transport system, permease component	0.371501	0.448909	1.39732
AArc1_0362	ABC-type sugar transport system, permease component	0	0.040247	0.0840981
AArc1_0363	ABC-type trehalose transport system, periplasmiccomponent	0.316162	0.649533	0.181134
AArc1_0364	Mg2+ transport system protein	0	0	0.135851
AArc1_0365	Phosphatase of the HAD superfamily	0	0	0
AArc1_0366	Glycerophosphoryl diester phosphodiesterase	0.116157	0	0
AArc1_0367	Glycosyl transferase family 2	0.0165376	0.0278633	0
AArc1_0368	hypothetical protein	0	0	0
AArc1_0369	Isoleucyl-tRNA synthetase	0.682422	0.0363377	0.401969
AArc1_0370	Cell surface protein	0.12539	0.0569693	0.0783908
AArc1_0371	Phosphoribosylpyrophosphate synthetase	0.534363	0.218928	0
AArc1_0372	hypothetical protein	0.276955	0.0764035	0.150944
AArc1_0373	Phosphomannomutase	1.31126	0.252511	0.901869
AArc1_0374	hypothetical protein	0.286459	0.165756	0
AArc1_0375	Phosphoribosyl-AMP cyclohydrolase	0	0.247674	0.562423
AArc1_0376	Sensory protein; contains PAS, HAMP and Methyl-accepting chemotaxis-like domain	0.0110251	0.0334899	0.329923
AArc1_0377	hypothetical protein	0.101637	0	0
AArc1_0378	Metal-dependent membrane protease, CAAX family	0	0.0239994	0.116443
AArc1_0379	Phosphoglycerate dehydrogenase or related dehydrogenase	1.24326	0.491889	0.821574
AArc1_0380	Phosphoribosylformimino-5-aminoimidazole carboxamide ribonucleotide (ProFAR) isomerase	0.0716629	0	0
AArc1_0381	Trk-type K+ transport system, membrane component	0	0.0106664	0
AArc1_0382	hypothetical protein	0.0932043	0	0
AArc1_0383	Imidazoleglycerol-phosphate dehydratase	0.354795	0	0.218298
AArc1_0384	HNH/McrA nuclease domain containing protein	0.349631	0.0748674	0.226418
AArc1_0385	hypothetical protein	0.758043	0	0.38053
AArc1_0386	Transposable element, IS605 OrfB family, contains RNAse H fold nuclease and Zn finger domains	0	0	0
AArc1_0387	hypothetical protein	3.24818	0.0946642	1.84369
AArc1_0388	hypothetical protein	0.0367502	0	0.0634212
AArc1_0389	ABC-type Fe3+-hydroxamate transport system, periplasmic component	0.174596	0	0
AArc1_0390	Proteasome lid subunit RPN8/RPN11, contains Jab1/MPN domain metalloenzyme (JAMM) motif	0.0907476	0	0
AArc1_0391	hypothetical protein	0	0	0
AArc1_0392	Arylsulfatase A	0	0	0
AArc1_0393	Histidyl-tRNA synthetase	0.782853	0.442853	0.387256
AArc1_0394	tRNA(5-methylaminomethyl-2-thiouridylate) methyltransferase	0.340231	0	0
AArc1_0395	DNA-binding TFAR19-related protein, PDSD5 family	1.28136	2.64316	2.28359
AArc1_0396	Ribosomal protein S19E (S16A)	1.60533	0.693914	0.621032
AArc1_0397	Thiamine monophosphate kinase	0.395672	0.566554	0
AArc1_0398	Membrane-associated protease RseP	0.103159	0	0
AArc1_0399	hypothetical protein	0	0	0
AArc1_0400	Molybdopterin converting factor, large subunit	1.37639	0.297209	1.12651
AArc1_0401	Uridylate kinase	0.322565	0.0159996	0.272841
AArc1_0402	Lysyl-tRNA synthetase, class I	0.0615279	0	0.0412238
AArc1_0403	Zn-dependent protease fused to CBS domain	0.090928	0.0791154	0.135851
AArc1_0404	Chlorite dismutase	1.15136	0.619185	2.0526
AArc1_0405	hypothetical protein	0	0	0
AArc1_0406	hypothetical protein	1.91988	1.05641	4.21152
AArc1_0407	Zn-finger domains containing protein	0.124216	0.0159996	0
AArc1_0408	Transcriptional regulator, contains HTH domain	0	0	0
AArc1_0409	Glycine cleavage system T protein (aminomethyltransferase)	0.823221	0.366946	0.282357
AArc1_0410	hypothetical protein	4.73523	4.94731	1.779
AArc1_0411	Threonine synthase and cysteate synthase	0.285376	0.272441	0.110736
AArc1_0412	NUDIX family hydrolase	0.041225	0	0
AArc1_0413	hypothetical protein	0.186027	0	0
AArc1_0414	Arginyl-tRNA synthetase	0.78451	0.0373323	0.521459
AArc1_0415	hypothetical protein	1.61168	0	0
AArc1_0416	FleN family ATPase involved in flagellar biosynthesis	1.32938	0.3695	0.886264
AArc1_0417	Peptide chain release factor eRF1	1.07604	0.346178	0.933709
AArc1_0418	hypothetical protein	0	0	0
AArc1_0419	Pheromone shutdown protein TraB, contains GTxH motif	0	0	0
AArc1_0420	hypothetical protein	0	0	0
AArc1_0421	Zn finger protein	0	0	0
AArc1_0422	Acetyltransferase (isoleucine patch superfamily)	0.270011	0.040247	0.530465
AArc1_0423	hypothetical protein	0	0	0
AArc1_0424	Na+-dependent transporter	0.0399289	0.0340552	0
AArc1_0425	NUDIX family hydrolase	0	0	0
AArc1_0426	Ribonuclease G and E	0.297336	0.319536	0.141685
AArc1_0427	Membrane proteinase of CAAX superfamily, regulator of anti-sigma factor	0	0.0973976	0.077629
AArc1_0428	Riboflavin synthase alpha chain	0.659842	0.206206	0.0560664
AArc1_0429	Xaa-Pro aminopeptidase	0.267755	0.195923	0
AArc1_0430	Superfamily I DNA and RNA helicase	1.13579	1.0664	0.338678
AArc1_0431	Zn finger protein, C2C2 type	0	0	0
AArc1_0432	Dinucleotide-utilizing enzyme involved in molybdopterin and thiamine biosynthesis	0.831248	0.247698	0.452836
AArc1_0433	Transcriptional regulator	1.16883	0.423779	0.685723
AArc1_0434	AAA+ ATPase of MoxR-like family	0.49308	0.0722677	0.321299
AArc1_0435	Metal-dependent hydrolase of the beta-lactamase superfamily II	0.389696	0.123837	0.161727
AArc1_0436	hypothetical protein	0.0925851	0.0388684	0.136486
AArc1_0437	hypothetical protein	0.0165376	0.026666	0
AArc1_0438	hypothetical protein	0.155635	0.0439988	0.342861
AArc1_0439	Cell surface protein	0.0125467	0.0464389	0
AArc1_0440	hypothetical protein	0.225054	0.035999	0.174665
AArc1_0441	Electron transfer flavoprotein, beta subunit	0.101063	0.212579	0.511058
AArc1_0442	Electron transfer flavoprotein, alpha subunit	1.44745	0.331152	0
AArc1_0443	Geranylgeranyl pyrophosphate synthase	0.422713	0.056404	0
AArc1_0444	ABC-type multidrug transport system, permease component	0.239574	0.22833	0.738872
AArc1_0445	hypothetical protein	0	0	0
AArc1_0446	hypothetical protein	0.0220501	0	0
AArc1_0447	SAM-dependent methyltransferase	0.765987	0.131904	0
AArc1_0448	6-pyruvoyl-tetrahydropterin synthase	3.55609	1.22384	0.107816
AArc1_0449	Phosphatidylglycerophosphate synthase	0	0.028202	0
AArc1_0450	Threonine dehydrogenase or related Zn-dependent dehydrogenase	0.607793	0.080494	0
AArc1_0451	hypothetical protein	0.134036	0.0765848	0.0582217
AArc1_0452	Secreted protein, component of type IV pili likesystem	0.0161315	0.0119997	0
AArc1_0453	Pilin/Flagellin, FlaG/FlaF family	0	0	0
AArc1_0454	SAM-dependent methyltransferase	0.577954	0.563458	0.886264
AArc1_0455	Archaeal/vacuolar-type H+-ATPase subunit H	2.52256	1.34778	1.02858
AArc1_0456	Archaeal/vacuolar-type H+-ATPase subunit I	0.213803	0.161327	0.329923
AArc1_0457	Archaeal/vacuolar-type H+-ATPase subunit K	0	0	0
AArc1_0458	Archaeal/vacuolar-type H+-ATPase subunit E	1.59269	0.934227	0.847955
AArc1_0459	Archaeal/vacuolar-type H+-ATPase subunit C	2.13865	3.12586	3.54506
AArc1_0460	Archaeal/vacuolar-type H+-ATPase subunit F	0.35936	0.126933	1.16443
AArc1_0461	Archaeal/vacuolar-type H+-ATPase subunit A	2.89145	0.784445	2.31593
AArc1_0462	Archaeal/vacuolar-type H+-ATPase subunit B	3.06263	0.738774	3.20295
AArc1_0463	Acyl-CoA synthetase (AMP-forming)/AMP-acid ligase II	0.778637	0.510059	0.856201
AArc1_0464	hypothetical protein	0.214164	0.427419	0
AArc1_0465	Archaeal/vacuolar-type H+-ATPase subunit D	4.69847	2.14857	4.10697
AArc1_0466	hypothetical protein	0	0	0
AArc1_0467	hypothetical protein	0	0.31888	0
AArc1_0468	hypothetical protein	0	0	0
AArc1_0469	hypothetical protein	0	0	0
AArc1_0470	Protein-L-isoaspartate carboxylmethyltransferase	0	0.0666649	0
AArc1_0471	Pyruvoyl-dependent arginine decarboxylase (PvlArgDC)	0.314764	0.0866859	0
AArc1_0472	ATP-dependent 26S proteasome regulatory subunit	1.05498	1.0643	0.890327
AArc1_0473	Oligoendopeptidase F	0.687483	0.195043	0.226418
AArc1_0474	Zn-dependent amino- or carboxypeptidase, M28 family	0.19341	0.269164	0.0802922
AArc1_0475	hypothetical protein	0.0850545	0.146751	0.0582217
AArc1_0476	hypothetical protein	0	0	0
AArc1_0477	Glucose/sorbosone dehydrogenase	0	0	0
AArc1_0478	Sugar-specific transcriptional regulator TrmB	0.0294002	0	0
AArc1_0479	ATPase involved in DNA repair, SbcC	0	0	0
AArc1_0480	Metal-dependent hydrolase of the beta-lactamase superfamily	0.221424	0.574666	0
AArc1_0481	Bacteriorhodopsin	0.228684	0.135045	0.185702
AArc1_0482	Methyl-accepting chemotaxis protein	1.49227	1.68109	0.92838
AArc1_0483	hypothetical protein	0	0	0
AArc1_0484	Bacteriorhodopsin related protein	0	0	0
AArc1_0485	hypothetical protein	0	0	0
AArc1_0486	Anthranilate/para-aminobenzoate synthase component I	0.0466022	0.119272	0.0814349
AArc1_0487	Anthranilate/para-aminobenzoate synthase component II	0	0	0
AArc1_0488	hypothetical protein	0	0	0.472243
AArc1_0489	Serine acetyltransferase	0.105267	0.319603	0.187603
AArc1_0490	5,10-methylenetetrahydrofolate reductase	0	0.145508	0.308104
AArc1_0491	Glycine cleavage system T protein (aminomethyltransferase)	0.203545	0.0475909	0.748258
AArc1_0492	5,10-methylene-tetrahydrofolate dehydrogenase/Methenyl tetrahydrofolate cyclohydrolase	0	0	0.310516
AArc1_0493	Threonine dehydratase	0.0165376	0	0
AArc1_0494	hypothetical protein	0	0	0
AArc1_0495	Choline-glycine betaine transporter	0.0125467	0.0216715	0.0905672
AArc1_0496	Nucleotide-binding protein, UspA family	0.474602	2.78199	3.56446
AArc1_0497	hypothetical protein	0	0	0
AArc1_0498	hypothetical protein	0	0	0
AArc1_0499	Nucleotide-binding protein, UspA family	0.0551253	0	0.789228
AArc1_0500	Kef-type K+ transport system, NAD-binding component	0	0	0.135851
AArc1_0501	Choline-glycine betaine transporter	0	0	0.0190264
AArc1_0502	Translation initiation inhibitor, YjgF family	0	0	0
AArc1_0503	Molibdopterin-dependent oxidoreductase YjgC formate dehydrogenase subunit alpha	0.0960345	0.226386	0.56408
AArc1_0504	hypothetical protein	0	0	0
AArc1_0505	Formyltetrahydrofolate synthetase	0.0691486	0.0464389	0.465774
AArc1_0506	UDP-N-acetylmuramyl tripeptide synthase	0	0.0119997	0.28743
AArc1_0507	hypothetical protein	0	0	0.301251
AArc1_0508	Glycine/D-amino acid oxidase (deaminating)	0	0	0.384466
AArc1_0509	Electron transfer flavoprotein, beta subunit	0	0	0.103505
AArc1_0510	Electron transfer flavoprotein, alpha subunit	0	0	0.28464
AArc1_0511	Alanyl-tRNA synthetase	0.346465	0.0485855	0.129382
AArc1_0512	hypothetical protein	0	0	0
AArc1_0513	hypothetical protein	0	0	0
AArc1_0514	Transcriptional regulator, contains HTH domain	0	0	0.166168
AArc1_0515	Transcriptional regulator, contains HTH domain	0	0	0
AArc1_0516	Zn-dependent alcohol dehydrogenase	0.17136	0	0.0348816
AArc1_0517	Rec domain	0.132018	0	0.053908
AArc1_0518	hypothetical protein	0	0	0
AArc1_0519	Lhr-like helicase	0	0	0
AArc1_0520	Bacteriorhodopsin	0	0	0
AArc1_0521	Methyl-accepting chemotaxis protein	0.166028	0.0594331	0
AArc1_0522	Ferredoxin	0	0	0
AArc1_0523	hypothetical protein	0.320186	0.234746	0
AArc1_0524	DNA-binding transcriptional regulator, Lrp family	0.298768	0.0976003	0.0626625
AArc1_0525	3-hydroxyacyl-CoA dehydrogenase	0.599012	0.0464842	0
AArc1_0526	hypothetical protein	0.242133	0.134797	0.0348816
AArc1_0527	MFS family permease	0.0183751	0	0
AArc1_0528	Transcriptional regulator, TetR/AcrR family	0.0340554	0	0.133184
AArc1_0529	HAD superfamily hydrolase	0	0	0
AArc1_0530	Short-chain alcohol dehydrogenase	0.26194	0	0
AArc1_0531	Coenzyme F420-dependent N5,N10-methylene tetrahydromethanopterin reductase or related flavin-dependent oxidoreductase	0.892956	0.761597	0.258763
AArc1_0532	hypothetical protein	0	0.532566	0
AArc1_0533	Hydrogenase maturation factor	0.132875	0	0
AArc1_0534	UvrD/REP helicase	0.115931	0.0177169	0.0555585
AArc1_0535	hypothetical protein	0	0	0
AArc1_0536	hypothetical protein	0	0	0
AArc1_0537	hypothetical protein	0	0	0
AArc1_0538	hypothetical protein	0.235944	0.137781	0
AArc1_0539	hypothetical protein	0.111128	0.191947	0
AArc1_0540	Peptidase MA (zincin) superfamily	0.719746	2.0036	1.41166
AArc1_0541	hypothetical protein	0.753227	0.640856	0.718068
AArc1_0542	hypothetical protein	0	0	0
AArc1_0543	Small nuclear ribonucleoprotein (snRNP) homolog	0.723429	0	0.743811
AArc1_0544	Ribosomal protein L37E	0.301282	0.256962	0
AArc1_0545	Threonine synthase and cysteate synthase	0.292997	0.216376	0.0995725
AArc1_0546	hypothetical protein	0.0233011	0.109352	0
AArc1_0547	Nitric oxide synthase, oxygenase domain	0.0762279	0.013333	0.304047
AArc1_0548	(S)-3-O-geranylgeranylglyceryl phosphate synthase, TIM-barrel fold	0.0312377	0	0
AArc1_0549	Transcriptional regulator, contains HTH domain	0.725221	0.66872	0
AArc1_0550	NAD-dependent protein deacetylase, SIR2 family	0.163784	0.0439988	0
AArc1_0551	Aspartyl/asparaginyl-tRNA synthetase	5.69343	1.59696	3.43126
AArc1_0552	Pantoate kinase	0.283132	0.1002	0.0527684
AArc1_0553	Phosphopantothenate synthetase	0.0294002	0	0
AArc1_0554	Penicillin V acylase or related amidase	0.0215087	0	0
AArc1_0555	Tyrosyl-tRNA synthetase	0.577741	0.0146663	0.147265
AArc1_0556	Biotin-(acetyl-CoA carboxylase) ligase	0.196421	0.0599984	0
AArc1_0557	Nucleotide-binding protein, UspA family	0	0	0.685723
AArc1_0558	Cytosine deaminase or related metal-dependent hydrolase	0.31083	0.114707	0.489111
AArc1_0559	Glutamine amidotransferase	0.585214	0	0.0626625
AArc1_0560	Sensory protein; contains PAS, HAMP and Methyl-accepting chemotaxis-like domain	0.0290392	0	0
AArc1_0561	hypothetical protein	0	0	0
AArc1_0562	SWIM zinc finger	0.0661504	0	0.118729
AArc1_0563	hypothetical protein	0.0519793	0.0511162	0
AArc1_0564	hypothetical protein	0	0	0
AArc1_0565	N2,N2-dimethylguanosine tRNA methyltransferase	0.130045	0.143903	0.183544
AArc1_0566	hypothetical protein	0.196015	0	0
AArc1_0567	Ribonuclease BN family enzyme	0.282095	0.461429	0.710456
AArc1_0568	Glutamine synthetase	1.51093	1.06168	1.25995
AArc1_0569	DNA-binding transcriptional regulator, Lrp family	0.454472	0.0897818	0.59528
AArc1_0570	Chaperonin GroEL, HSP60 family	2.72063	1.33122	2.02013
AArc1_0571	Putative SOS response-associated peptidase YedK	0	0	0.053908
AArc1_0572	hypothetical protein	0.232314	0	0
AArc1_0573	Ribosomal protein S6E/S10	1.70968	0.43124	0.219949
AArc1_0574	hypothetical protein	0	0	0
AArc1_0575	Geranylgeranyl pyrophosphate synthase	0.135738	0.307107	0
AArc1_0576	Membrane protein containing Zn-ribbon domain	0	0	0
AArc1_0577	hypothetical protein	0	0.203112	0
AArc1_0578	Exonuclease of the beta-lactamase fold involved in RNA processing	0.0165376	0	0
AArc1_0579	Transcriptional regulator, contains HTH domain	0	0.0317273	0
AArc1_0580	Molybdopterin biosynthesis enzyme	1.04904	0.148786	0.414021
AArc1_0581	Nucleotide-binding protein, UspA family	0.239032	0.199179	0.103505
AArc1_0582	Amino acid transporter	0.050593	0.12621	0.0582217
AArc1_0583	Amino acid transporter	0.0294002	0.118933	0.340071
AArc1_0584	Bacteriorhodopsin	0.0794969	0.071545	0
AArc1_0585	Phytoene dehydrogenase or related enzyme	0	0.028202	0.103505
AArc1_0586	Transcriptional regulator, contains HTH domain	0	0	0
AArc1_0587	Bacteriorhodopsin related protein	0	0.0773981	0.85557
AArc1_0588	Signal transduction histidine kinase, contains PAS domains	0.0325338	0.0758167	0
AArc1_0589	Lycopene cyclase family protein	0	0.102165	0
AArc1_0590	Polyketide cyclase/dehydrase family protein	0.892956	0	0
AArc1_0591	CubicO group peptidase, beta-lactamase class C family	0.184009	0.0146663	0.426959
AArc1_0592	hypothetical protein	0	0	0
AArc1_0593	hypothetical protein	0	0	0
AArc1_0594	Deoxyinosine 3' endonuclease (endonuclease V)	0.0294002	0	0
AArc1_0595	Short-chain alcohol dehydrogenase	2.04911	6.10692	0.965798
AArc1_0596	hypothetical protein	0.0358478	0	0
AArc1_0597	PhiH1 repressor family protein, contains HTH domain	0	0	0
AArc1_0598	Phenylpyruvate tautomerase PptA, 4-oxalocrotonate tautomerase family	0.511816	0.105261	0
AArc1_0599	MFS family permease	0	0	0
AArc1_0600	Oxyanion-translocating ATPase	0.33448	0.0293326	0.530465
AArc1_0601	hypothetical protein	0.100374	0	0
AArc1_0602	Aspartate/tyrosine/aromatic aminotransferase	0.700378	0.784829	0.153611
AArc1_0603	hypothetical protein	0	0	0
AArc1_0604	hypothetical protein	0.35936	0.0458283	0.0857486
AArc1_0605	Membrane associated metal-dependent hydrolase	0.210534	0.12316	0.168196
AArc1_0606	Outer membrane lipoprotein-sorting protein	0.190231	0.205755	0
AArc1_0607	hypothetical protein	0.185789	0.377703	0.168196
AArc1_0608	hypothetical protein	1.04212	1.78016	0.743945
AArc1_0609	Metal-dependent membrane protease, CAAX family	0	0	0
AArc1_0610	hypothetical protein	0.156188	0.11333	0.148789
AArc1_0611	hypothetical protein	0	0	0
AArc1_0612	Signal transduction histidine kinase, contains PAS domain	0.157517	0.19979	0.129382
AArc1_0613	hypothetical protein	0	0	0
AArc1_0614	Nitroimidazol reductase NimA or a related FMN-containing flavoprotein, pyridoxamine 5'-phosphate oxidase superfamily	0	0	0
AArc1_0615	hypothetical protein	0.455924	0	0
AArc1_0616	Putative GTP cyclohydrolase 1 type 2, NIF3 family	0.249877	0	0.365567
AArc1_0617	Acetamidase/formamidase	0.279999	0.268329	0
AArc1_0618	Arginase family enzyme	0.0250935	0	0
AArc1_0619	Translation elongation factor P (EF-P)/translation initiation factor 5A (eIF-5A)	8.48492	9.77693	2.59031
AArc1_0620	hypothetical protein	0.0340554	0	0
AArc1_0621	Aspartate/tyrosine/aromatic aminotransferase	0.258535	0.0193889	0.0348816
AArc1_0622	L-alanine-DL-glutamate epimerase or related enzyme of enolase superfamily	0.732125	0	0
AArc1_0623	hypothetical protein	1.11853	1.83177	1.55613
AArc1_0624	Molecular chaperone (HSP20 family)	0	0	0
AArc1_0625	Molybdopterin biosynthesis enzyme	0.689681	0.260714	0.194072
AArc1_0626	Transposase	0.0907476	0.0159996	0
AArc1_0627	Membrane associated serine protease	0.207356	0.278633	0
AArc1_0628	hypothetical protein	0.164371	0.253708	0.431648
AArc1_0629	DNA polymerase IV (family X)	0.293481	0.0433429	0.168704
AArc1_0630	PIN-domain and Zn ribbon	0.103959	0	0
AArc1_0631	hypothetical protein	0	0	0
AArc1_0632	Metal-dependent phosphoesterase (PHP family)	0.497297	1.07865	0.511054
AArc1_0633	Zn finger protein, C2H2 type	0	0	0
AArc1_0634	Transcription antiterminator NusG	0.536832	0.0897818	0.187603
AArc1_0635	Preprotein translocase subunit Sss1	3.0255	1.69966	7.18715
AArc1_0636	hypothetical protein	0	0	0
AArc1_0637	Serine protease Do (heat-shock protein)	0	0	0
AArc1_0638	Glycosyl hydrolase family 15	0	0	0
AArc1_0639	L-alanine-DL-glutamate epimerase	0.529966	1.27626	0.637398
AArc1_0640	Threonine dehydrogenase	0.0202126	0	0
AArc1_0641	2-keto-3-deoxy-6-phosphogluconate aldolase	0.215325	0	0
AArc1_0642	Alanyl-tRNA synthetase	0.462732	0.164649	0
AArc1_0643	hypothetical protein	0.732145	0.16718	0.25039
AArc1_0645	hypothetical protein	0	0	0
AArc1_0646	hypothetical protein	0	0	0
AArc1_0647	Glutamine phosphoribosylpyrophosphate amidotransferase	0.335428	0.0684943	0.304047
AArc1_0648	Mesaconyl-CoA hydratase (Acyl dehydratase family)	0.36662	0.476772	0.168196
AArc1_0649	Acyl-CoA dehydrogenase	1.8485	2.18199	4.16633
AArc1_0650	Methylmalonyl-CoA mutase-associated GTPase MeaB family	1.10349	1.11214	0.724537
AArc1_0651	Methylmalonyl-CoA mutase, C-terminal domain/subunit (cobalamin-binding)	0.297652	0.253866	0.226418
AArc1_0652	Acetyltransferase (GNAT) family	1.73134	3.38952	0.0761054
AArc1_0653	Methylmalonyl-CoA mutase, large subunit	2.20491	3.62223	0.725426
AArc1_0654	Nucleotide-binding protein, UspA family	15.9963	4.24113	0.446367
AArc1_0655	Nucleotide-binding protein, UspA family	0	0	0
AArc1_0656	hypothetical protein	0	0	0
AArc1_0657	Sodium:solute symporter	0.221424	0.366743	0.233522
AArc1_0658	hypothetical protein	0.08245	0.362407	0
AArc1_0659	Enoyl-CoA hydratase/carnithine racemase	0.660642	2.74084	0
AArc1_0660	Acyl-coenzyme A synthetase/AMP-(fatty) acid ligase	1.09139	1.11654	0.503827
AArc1_0661	Acyl-CoA thioesterase FadM	0	0	0
AArc1_0662	OB-fold domain and Zn-ribbon containing protein	0.123417	0.105261	0
AArc1_0663	Acetyl-CoA acetyltransferase/3-ketoacyl-CoA thiolase	1.54634	0.719361	0.556341
AArc1_0664	3-hydroxyacyl-CoA dehydrogenase	1.02622	0.254159	0.377108
AArc1_0665	Acyl-CoA dehydrogenase	4.07181	10.9497	3.77565
AArc1_0666	Acyl-CoA:acetate/3-ketoacid CoA transferase	0.713602	0.26121	0.368738
AArc1_0667	Enoyl-CoA hydratase/carnithine racemase	1.17849	0.914764	0.626108
AArc1_0668	Flavin-dependent oxidoreductase	1.81132	0.765509	0.174665
AArc1_0669	DNA-binding transcriptional regulator, IclR family	1.26255	0.445813	0.523996
AArc1_0670	hypothetical protein	0	0	0
AArc1_0671	Transcriptional regulator, contains HTH domain	0.402095	1.00807	0.342861
AArc1_0672	Permease of the drug/metabolite transporter (DMT) superfamily	0	0	0
AArc1_0673	HAD superfamily hydrolase	0	0	0
AArc1_0674	NAD kinase	0.259019	0.123837	0.200542
AArc1_0675	CBS domain	0.523145	0	0
AArc1_0676	hypothetical protein	0	0	0.101474
AArc1_0677	Pterin-4a-carbinolamine dehydratase	2.03219	0.0586651	0
AArc1_0678	hypothetical protein	0	0	0
AArc1_0679	Glutamyl-tRNA reductase	0.0510442	0	0
AArc1_0680	Siroheme synthase (precorrin-2 oxidase/ferrochelatase domain)	0.617793	0.90489	0.202316
AArc1_0681	hypothetical protein	0	0	0
AArc1_0682	Undecaprenyl pyrophosphate synthase	0.148826	0	0
AArc1_0683	Undecaprenyl pyrophosphate synthase	0.219529	0	0.198767
AArc1_0684	Cytidylyltransferase family enzyme	0.0179239	0.0309592	0.129382
AArc1_0685	hypothetical protein	0	0	0
AArc1_0686	DNA primase	0.617083	0.447642	0.555325
AArc1_0687	Transcriptional regulator containing HTH domain,ArsR family	0	0	0.0475659
AArc1_0688	hypothetical protein	0	0	0
AArc1_0689	Na+/proline symporter	0	0.0776462	0.244429
AArc1_0690	hypothetical protein	0.39036	0.378404	0
AArc1_0691	Signal transduction histidine kinase	0.0254093	0.0123384	0
AArc1_0692	CARF domain containing protein	0.421565	0.179225	0.329923
AArc1_0693	Exporter of the RND superfamily	0.0143391	0.00533319	0
AArc1_0694	Valyl-tRNA synthetase	0.320424	0.0438176	0.0802922
AArc1_0695	Transcriptional regulator, ArsR family	0	0	0.122027
AArc1_0696	hypothetical protein	0.107543	0.0878832	0
AArc1_0697	Methyl-accepting chemotaxis protein	0.302533	0	0
AArc1_0698	Pyridoxine biosynthesis enzyme	3.12718	1.07768	1.63021
AArc1_0699	Radical SAM superfamily enzyme	0	0.710073	0.329923
AArc1_0700	hypothetical protein	0	0	0
AArc1_0701	hypothetical protein	0	0	0
AArc1_0702	Homoserine kinase	0.59368	0.0691049	0.269673
AArc1_0703	Methyl-accepting chemotaxis protein	0.74874	0.435576	0.28464
AArc1_0704	ABC-type branched-chain amino acid transport system, periplasmic component	0.121354	0.174073	0
AArc1_0705	MFS family permease	0	0	0
AArc1_0706	NAD(FAD)-dependent dehydrogenase	0.707831	0.517654	0.324343
AArc1_0707	Polysulphide reductase, NrfD	0	0	0
AArc1_0708	Triosephosphate isomerase	0	0	0.258763
AArc1_0709	hypothetical protein	0	0	0
AArc1_0710	Chemotaxis protein CheC	1.18516	0.706956	0.813203
AArc1_0711	Chemotaxis protein CheD	0.232191	0	0
AArc1_0712	Selenocysteine lyase/Cysteine desulfurase	1.01274	0.755405	0.21348
AArc1_0713	Nucleotide-binding protein, UspA family	0.665207	0.155068	0
AArc1_0714	hypothetical protein	0.608515	0.832804	0.473129
AArc1_0715	Excinuclease ABC subunit A	0.253507	0.0840646	0.135851
AArc1_0716	hypothetical protein	0.0919534	0	0.0395763
AArc1_0717	Transcriptional regulator containing HTH domain,ArsR family	0.127047	0.108357	0.115431
AArc1_0718	Ribosomal protein S24E	6.27126	1.38874	2.90462
AArc1_0719	hypothetical protein	0	0	0
AArc1_0720	tRNA A-37 threonylcarbamoyl transferase component Bud32	0.0963954	0.182795	0.199399
AArc1_0721	hypothetical protein	0	0	0
AArc1_0722	hypothetical protein	5.20349	10.2679	0.763352
AArc1_0723	hypothetical protein	0	0	0
AArc1_0724	Inosine/xanthosine triphosphate pyrophosphatase,all-alpha NTP-PPase family	0.453738	0.0293326	0.14232
AArc1_0725	PIN domain	0.303919	0	0
AArc1_0726	Redox protein, regulator of disulfide bond formation	1.72057	0	0
AArc1_0727	Short-chain alcohol dehydrogenase	1.32007	0.0748674	0.441545
AArc1_0728	hypothetical protein	0	0.0199995	0
AArc1_0729	Dihydrodipicolinate synthase/N-acetylneuraminatelyase	0.174235	0.0186662	0
AArc1_0730	DNA mismatch repair enzyme	0.331662	0.0463935	0.0933573
AArc1_0731	Dehydrogenase (flavoprotein)	0.361559	0.195043	0.148154
AArc1_0732	RNA 3'-terminal phosphate cyclase	0.377014	1.47676	0.0395763
AArc1_0733	Sugar kinase, ribokinase family	3.49428	3.98928	0.853919
AArc1_0734	Exoribonuclease R	1.85105	2.1751	0.724537
AArc1_0735	Zn finger protein, C2H2 type	0	0	0
AArc1_0736	hypothetical protein	0.467638	0.0799979	0.276012
AArc1_0737	N-terminal nucleophile hydrolase superfamily protein	0.653382	0.761485	0.517527
AArc1_0738	hypothetical protein	6.57321	0.473676	3.4966
AArc1_0739	Thioredoxin reductase	0	0	0
AArc1_0740	ABC-type glutathione transport system ATPase component, contains duplicated ATPase domain	0	0	0
AArc1_0741	ABC-type dipeptide/oligopeptide/nickel transportsystem, permease component	0.0250935	0	0
AArc1_0742	ABC-type dipeptide/oligopeptide/nickel transportsystem, permease component	0	0	0
AArc1_0743	ABC-type transport system, periplasmic component	0.0128626	0	0
AArc1_0744	Transposase, IS5 family	0	0	0
AArc1_0745	Transcriptional regulator, contains HTH domain	0	0.661736	0.439898
AArc1_0746	Methyl-accepting chemotaxis protein	0.504556	0.345162	0
AArc1_0747	Nucleotide-binding protein, UspA family	2.93277	2.83744	0.601501
AArc1_0748	MFS family permease	0.036299	0.0309592	0
AArc1_0749	Lactoylglutathione lyase or related enzyme	0.40248	0	0
AArc1_0750	MFS family permease	0.0197163	0	0
AArc1_0751	TRAP-type uncharacterized transport system, periplasmic component	0.907476	1.14603	0
AArc1_0752	TRAP-type uncharacterized transport system, fused permease component	0.192024	0.293163	0
AArc1_0753	Citrate synthase	2.20698	2.00923	1.55372
AArc1_0754	hypothetical protein	0	0	0
AArc1_0755	hypothetical protein	0.0215087	0	0
AArc1_0756	hypothetical protein	0	0	0
AArc1_0757	Threonine dehydratase	1.138	1.64103	0.608979
AArc1_0758	Translation initiation inhibitor, yjgF family	0.130676	0	0
AArc1_0759	hypothetical protein	0	0	0
AArc1_0761	Transposable element, IS605 OrfB family	0	0	0
AArc1_0762	Transcriptional regulator, PadR family	0	0	0
AArc1_0763	hypothetical protein	0	0	0.0989407
AArc1_0764	hypothetical protein	0	0	0
AArc1_0765	Glycine/D-amino acid oxidase (deaminating)	0.567516	0.556047	0.470088
AArc1_0766	hypothetical protein	0.246518	0	0
AArc1_0767	Signal peptidase I	0	0	0
AArc1_0768	Cell surface protein	0	0	0
AArc1_0769	hypothetical protein	0	0	0
AArc1_0770	hypothetical protein	0.232314	0	0
AArc1_0771	hypothetical protein	3.80051	0	0.653377
AArc1_0772	hypothetical protein	0.0422628	0	0
AArc1_0773	Coenzyme F420-dependent N5,N10-methylene tetrahydromethanopterin reductase	0	0	0
AArc1_0774	Aconitase A	1.60118	0.952798	0.271701
AArc1_0775	Deoxycytidine deaminase	0.0907476	0	0.263201
AArc1_0776	hypothetical protein	0	0.0775555	0
AArc1_0777	hypothetical protein	0	0	0
AArc1_0778	hypothetical protein	0.421069	0.293796	1.22863
AArc1_0779	hypothetical protein	0.0519793	0.269663	0
AArc1_0780	hypothetical protein	0	0	0
AArc1_0781	Plastocyanin	0	0	0
AArc1_0782	6-phosphogluconate dehydrogenase	0.14116	0.185619	0.194072
AArc1_0783	Nucleoside-triphosphatase THEP1	0	0.164084	0
AArc1_0784	Metal-dependent hydrolase of the TIM-barrel fold	0	0	0
AArc1_0785	Transcription initiation factor TFIIB, Brf1 subunit/Transcription initiation factor TFIIB	0.979126	2.84502	3.81029
AArc1_0786	hypothetical protein	0	0	0
AArc1_0787	hypothetical protein	0.269819	0.22485	0
AArc1_0788	Rhodanese-related sulfurtransferase	2.07999	0	0
AArc1_0789	2-keto-4-pentenoate hydratase/2-oxohepta-3-ene-1,7-dioic acid hydratase (catechol pathway)	0.42684	0.0779634	0.305821
AArc1_0790	Fe-S-cluster containining protein	0	0	0
AArc1_0791	Translation initiation factor 1 (IF-1)	3.80777	2.57078	1.54611
AArc1_0792	hypothetical protein	0.0107543	0	0
AArc1_0793	Orc1/cdc6 family replication initiation protein	0.0376402	0.175044	0.0646908
AArc1_0794	Fe-S oxidoreductase	0.235944	0.807788	0.334742
AArc1_0795	Anaerobic glycerol-3-phosphate dehydrogenase	0.596272	1.35393	0.0931034
AArc1_0796	Glycerol-3-phosphate dehydrogenase	0.352687	0.445157	0.358336
AArc1_0797	Glycerol kinase	1.03752	0.142277	0.851764
AArc1_0798	HAD superfamily hydrolase	0.21341	0	0.103505
AArc1_0799	hypothetical protein	0	0	0
AArc1_0800	hypothetical protein	0	0	0
AArc1_0801	Wybutosine (yW) biosynthesis enzyme, Fe-S oxidoreductase	0.0220501	0	0
AArc1_0802	hypothetical protein	0.119787	0.0199995	0
AArc1_0803	CTP-dependent riboflavin kinase	0.374602	0.0299646	0
AArc1_0804	3,4-dihydroxy-2-butanone 4-phosphate synthase	0.225054	0	0
AArc1_0805	hypothetical protein	0	0	0
AArc1_0806	hypothetical protein	0	0	0.380282
AArc1_0807	hypothetical protein	0.0215087	0	0
AArc1_0808	Secreted protein with beta-propeller repeat domain	0	0	0
AArc1_0809	Secreted protein with beta-propeller repeat domain	0.206904	0	0
AArc1_0810	Branched-chain amino acid aminotransferase/4-amino-4-deoxychorismate lyase	2.19615	0.853027	2.36122
AArc1_0811	hypothetical protein	0.326195	0.238658	0.98977
AArc1_0812	4-aminobutyrate aminotransferase or related aminotransferase	0.646291	0.675813	0.610249
AArc1_0813	4-aminobutyrate aminotransferase or related aminotransferase	0.289084	0.179044	0.827157
AArc1_0814	Metal-dependent amidase/aminoacylase/carboxypeptidase	0.527181	0.0413322	0.754096
AArc1_0815	hypothetical protein	0.141566	0.504724	0.509664
AArc1_0816	Choline-glycine betaine transporter	0	0	0.0970362
AArc1_0817	4-aminobutyrate aminotransferase or related aminotransferase	0.394441	0.0897818	0.584373
AArc1_0818	Lignostilbene-alpha,beta-dioxygenase or related enzyme	0.115931	0.162548	0
AArc1_0819	Metal-dependent amidase/aminoacylase/carboxypeptidase	0.0340554	0.0528788	0.159191
AArc1_0820	Phosphoglycerate dehydrogenase	0.336285	0.281436	0.33525
AArc1_0821	hypothetical protein	0	0	0
AArc1_0822	Xaa-Pro aminopeptidase	0	0	0.0646908
AArc1_0823	CDP-diglyceride synthetase	0	0	0.46666
AArc1_0824	hypothetical protein	0.0275627	0	0
AArc1_0825	Orotate phosphoribosyltransferase	1.47438	0.343061	0.588687
AArc1_0826	hypothetical protein	0	0.123837	0
AArc1_0827	tRNA (Thr-GGU) A37 N-methylase	0	0.0346657	0
AArc1_0828	hypothetical protein	0.0430174	0.216512	3.62284
AArc1_0829	Threonyl-tRNA synthetase	0.875664	0.00799979	0.233395
AArc1_0830	hypothetical protein	0	0	0
AArc1_0831	hypothetical protein	0.0537717	0.214208	0
AArc1_0832	Zn finger protein	0.170889	0.123997	0
AArc1_0833	hypothetical protein	0.38114	0.0352525	0.205236
AArc1_0834	hypothetical protein	0.339012	0.25694	0.314576
AArc1_0835	Signal transduction histidine kinase, contains PAS domain	0	0.109307	0.174157
AArc1_0836	Phytoene/squalene synthetase	1.26638	0.923923	0.878275
AArc1_0837	Nucleotide-binding protein, UspA family	13.1403	6.56026	1.70784
AArc1_0838	hypothetical protein	0.116505	0.116651	0.181134
AArc1_0839	4-hydroxybenzoate polyprenyltransferase	0.0555641	0.154796	0
AArc1_0840	Phytoene dehydrogenase or related enzyme	0.592609	0.233437	0.439898
AArc1_0841	Short-chain alcohol dehydrogenase	1.31765	0.366855	0
AArc1_0842	hypothetical protein	0.0330752	0.0070505	0
AArc1_0843	Glucose-1-phosphate uridyltransferase	0.599869	0.108357	0.451188
AArc1_0844	hypothetical protein	0	0	0
AArc1_0845	Transcriptional regulator, MarR family	0.181495	0	0
AArc1_0846	MATE family membrane protein, Rfbx family	0	0.014101	0.0560664
AArc1_0847	ParB-like nuclease domain containing protein	0.22343	0.176491	0
AArc1_0848	Transposase, IS5 family	0	0	0
AArc1_0849	ParB-like nuclease domain containing protein	0.0867116	0.235495	0
AArc1_0850	hypothetical protein	0.072598	0.111251	0
AArc1_0851	Glycosyl transferase family 2	0	0	0
AArc1_0852	PIN domain containing protein	0	0	0
AArc1_0853	RHH/copG family antitoxin	0	0	0
AArc1_0854	Glycosyl transferase family 2	0.444267	0.321096	0.614563
AArc1_0855	Dolichol phosphate-mannose mannosyltransferase	0.326195	0.278588	0.3421
AArc1_0856	hypothetical protein	0	0	0
AArc1_0857	HicB family component of toxin-antitoxin system,antitoxin	0.177865	0	0
AArc1_0858	Toxic component of toxin-antitoxin system, dsRBD-like fold, HicA family	0.24018	0.580183	0
AArc1_0860	RHH-fold DNA-binding ptotein	0	0	0
AArc1_0861	CopG/MetJ, RHH domain containing DNA-binding protein	0	0	0
AArc1_0862	Cell division GTPase	1.80866	2.28884	1.37918
AArc1_0863	Glucose-1-phosphate uridyltransferase	0	0	0
AArc1_0864	hypothetical protein	0	0	0
AArc1_0865	Transcriptional regulator containing HTH domain,ArsR family	0	0	0
AArc1_0866	tRNA(Ile)-lysidine synthase TilS/MesJ	0.0220501	0	0
AArc1_0867	Alpha/beta superfamily hydrolase	0.875315	0.61507	0.743053
AArc1_0868	HGG motif-containing thioesterase	0.0466022	0.250069	0.168196
AArc1_0869	hypothetical protein	0.0681109	0.0226661	0
AArc1_0870	hypothetical protein	0	0	0
AArc1_0871	SAM-dependent methyltransferase	0	0	0
AArc1_0872	hypothetical protein	0	0.227403	0
AArc1_0873	WD40/PQQ-like beta propeller repeat containing protein	0	0	0
AArc1_0874	Endonuclease IV	0.293481	0	0
AArc1_0875	Lipoate-protein ligase A	0.610849	0.245618	0
AArc1_0876	Bacteriorhodopsin	0.22617	0.186841	0.135851
AArc1_0877	hypothetical protein	0	0	0
AArc1_0878	Transcriptional regulator NrdR (Zn-ribbon and ATP-cone domains)	0	0	0
AArc1_0879	Ribonucleotide reductase, beta subunit	0	0	0
AArc1_0880	Ribonucleotide reductase, alpha subunit	0	0	0
AArc1_0881	RIO-like serine/threonine protein kinase fused to N-terminal HTH domain	0.338877	0.619431	0.394614
AArc1_0882	Nucleotide-binding protein, UspA family	0	0	0
AArc1_0883	Arsenite efflux pump ACR3	0	0	0
AArc1_0884	Transcriptional regulator containing HTH domain,ArsR family	0	0	0
AArc1_0885	IS4 transposase	0.0217794	0	0
AArc1_0886	hypothetical protein	0.0215087	0.573628	0
AArc1_0887	Transposase	0	0	0
AArc1_0888	hypothetical protein	0	0	0
AArc1_0889	hypothetical protein	0	0.167449	0
AArc1_0890	Ribosomal protein L15E	1.67385	0.710796	1.26794
AArc1_0891	Nucleotide-binding protein, UspA family	0.829558	0.213619	0.769821
AArc1_0892	Nucleotide-binding protein, UspA family	2.88186	2.1008	0.958189
AArc1_0893	Methylmalonyl-CoA mutase, C-terminal domain/subunit (cobalamin-binding)	0	0.0897818	0.187603
AArc1_0894	Adenine/guanine phosphoribosyltransferase	0.404293	0.241301	0.401083
AArc1_0895	Zn finger protein, C2C2 type	0	0	0
AArc1_0896	Glutamate dehydrogenase/leucine dehydrogenase	0.196015	0.0588226	0.0602501
AArc1_0897	Peptidase family C39	0	0	0
AArc1_0898	Transcriptional regulator, contains HTH domain	0	0	0
AArc1_0899	UDP-glucose 6-dehydrogenase	1.05578	0.133125	0.41491
AArc1_0900	Glycosyl transferase family 2	0.141566	0.224037	0.177579
AArc1_0901	hypothetical protein	0	0.197168	0
AArc1_0902	Transcriptional regulator, CopG/Arc/MetJ family (DNA-binding and a metal-binding domains)	0.313668	0	0
AArc1_0903	hypothetical protein	0.0591489	0	0
AArc1_0904	Zn-dependent hydrolase of the beta-lactamase fold	0.460998	0.198139	0.252294
AArc1_0905	hypothetical protein	1.5173	0.987399	1.4937
AArc1_0906	Archaea-specific RecJ-like exonuclease	1.21347	0.210907	0.666316
AArc1_0907	START superfamily protein	0.35573	0.248735	0
AArc1_0908	Histone acetyltransferase	0.0508186	0	0
AArc1_0909	hypothetical protein	0	0	0
AArc1_0910	Transcriptional activator TenA	0.383699	0	0.109974
AArc1_0911	Transcriptional activator TenA	0.0903415	0	0
AArc1_0912	hypothetical protein	0.733905	0.199835	0
AArc1_0913	Ribosome quality control (RQC) complex, YloA/Tae2 family	0.97306	0.131453	0.467425
AArc1_0914	Transcriptional regulator, PadR family	26.9412	12.3441	28.0723
AArc1_0915	ABC-type spermidine/putrescine transport system,ATPase component	0.235944	0	0
AArc1_0916	ABC-type Fe3+ transport system, permease component	0.178665	0	0
AArc1_0917	ABC-type thiamine transport system, periplasmic component	0.504015	0.0885391	0
AArc1_0918	Asparagine synthase (glutamine-hydrolyzing)	0.0238876	0	0
AArc1_0919	DNA-binding transcriptional regulator, IclR family	0.447548	0.876325	0.160584
AArc1_0920	Acyl-CoA dehydrogenase	1.83281	3.75144	5.3937
AArc1_0921	Succinyl-CoA:mesaconate CoA-transferase	0	0.013333	0.205487
AArc1_0922	TRAP-type uncharacterized transport system, fused permease component	0.0943775	0.306203	0.168196
AArc1_0923	hypothetical protein	0	0	0
AArc1_0924	TRAP-type uncharacterized transport system, periplasmic component	0.0471887	0.0835899	0.0840981
AArc1_0925	hypothetical protein	0	0	0
AArc1_0926	hypothetical protein	0.0430174	0	0
AArc1_0927	Release factor eRF1	0.611029	0.0798834	0.193184
AArc1_0928	hypothetical protein	0.0762279	0.103997	0
AArc1_0929	hypothetical protein	0	0.194661	0
AArc1_0930	Pseudouridylate synthase	0	0	0
AArc1_0931	hypothetical protein	0	0	0
AArc1_0932	Inosine-uridine nucleoside N-ribohydrolase	0.0477753	0	0
AArc1_0933	Transposable element, IS605 OrfB family	0	0	0
AArc1_0934	Sugar kinase, ribokinase family	0	0	0
AArc1_0935	Arylsulfatase A	0	0	0
AArc1_0936	Preprotein translocase subunit SecD	0	0	0
AArc1_0937	hypothetical protein	0	0.0826645	0
AArc1_0938	hypothetical protein	0	0	0
AArc1_0939	hypothetical protein	0.159129	0.363129	0.0329802
AArc1_0940	hypothetical protein	0	0	0
AArc1_0941	hypothetical protein	0	0	0
AArc1_0942	hypothetical protein	2.3966	0.21997	0.225145
AArc1_0943	Adenosylcobinamide amidohydrolase	0.0617083	0.111453	0
AArc1_0944	Histidinol-phosphate/aromatic aminotransferase	0.06323	0.563706	0
AArc1_0945	NaMN:DMB phosphoribosyltransferase	0.0220501	0	0
AArc1_0946	GTP:adenosylcobinamide-phosphate guanylyltransferase	0	0	0
AArc1_0947	Cobalamin-5-phosphate synthase	0	0.0837259	0.0570791
AArc1_0948	Cobalamin biosynthesis protein CobD/CbiB	0.0233011	0.399374	0
AArc1_0949	HAD superfamily hydrolase	0	0	0
AArc1_0950	Translation initiation factor 2, beta subunit (eIF-2beta)/eIF-5 N-terminal domain	4.15624	0.996888	4.14074
AArc1_0951	Phosphoribosyltransferase	0.0358478	0	0.0659605
AArc1_0952	SAM-dependent methyltransferase	0.0580784	0.512862	0.103505
AArc1_0953	Serine-pyruvate aminotransferase/archaeal aspartate aminotransferase	0.171643	0	0
AArc1_0954	hypothetical protein	0	0	0
AArc1_0955	Metal-binding protein	0	0	0
AArc1_0956	Ribosome-binding ATPase YchF, GTP1/OBG family	0.0560153	0	0
AArc1_0957	hypothetical protein	0.115763	0	0.407552
AArc1_0958	hypothetical protein	0.190006	0	0.126842
AArc1_0959	Carbon starvation protein	0.401397	0.550283	0.166673
AArc1_0960	Oxyanion-translocating ATPase	0.604163	0.100493	0.878275
AArc1_0961	hypothetical protein	0	0	0
AArc1_0962	GTPase, G3E family	0.196679	0.0278633	0.296816
AArc1_0963	WD40/PQQ-like beta propeller repeat containing protein	0.127047	0.368258	0
AArc1_0964	hypothetical protein	0	0	0
AArc1_0965	Spermidine synthase	0	0	0
AArc1_0966	Nucleotide-binding protein, UspA family	0.446478	0.289142	0
AArc1_0967	Pyruvate/2-oxoglutarate/acetoin dehydrogenase complex, dehydrogenase (E1) component, alpha subunit	0.496497	0.12508	0.267772
AArc1_0968	hypothetical protein	0	0	0
AArc1_0969	Ribonucleotide reductase, beta subunit (ferritindomain)	0.0471887	0.040247	0
AArc1_0970	Acyl-CoA dehydrogenase	0.072598	0.209099	0.291109
AArc1_0971	Short-chain alcohol dehydrogenase, 3-ketoacyl-ACP reductase	0.657012	0.247674	1.9822
AArc1_0972	Acetyl-CoA acetyltransferase	0.40063	0.477383	0.523996
AArc1_0973	Succinyl-CoA:mesaconate CoA-transferase	0	0	0.0329802
AArc1_0974	Isoleucine patch superfamily protein	0.148104	0	0
AArc1_0975	4-aminobutyrate aminotransferase	0	0	0
AArc1_0976	Threonine synthase and cysteate synthase	0	0.0309592	0.14232
AArc1_0977	hypothetical protein	0.139651	0	0
AArc1_0978	2-keto-4-pentenoate hydratase/2-oxohepta-3-ene-1,7-dioic acid hydratase (catechol pathway)	0.0849192	0	0.0494704
AArc1_0979	Cupin domain containing protein	0.540855	0.111453	0.963893
AArc1_0980	Short-chain alcohol dehydrogenase	1.27956	1.09153	0.736082
AArc1_0981	DNA-binding transcriptional regulator, Lrp family	0.0448098	0.0333324	0
AArc1_0982	4-aminobutyrate aminotransferase or related aminotransferase	0.415072	0.0278633	0.122913
AArc1_0983	Lactaldehyde dehydrogenase, Succinate semialdehyde dehydrogenase	0.712261	0.672133	0.232887
AArc1_0984	hypothetical protein	0.0510442	0.0253327	0.122913
AArc1_0985	Glycerate kinase	0.0161315	0.0278633	0
AArc1_0986	hypothetical protein	0.661442	0.319536	0.245825
AArc1_0987	HD superfamily phosphohydrolase	1.92307	1.63465	0.594143
AArc1_0988	hypothetical protein	0	0	0
AArc1_0989	Transcriptional regulator containing HTH domain,ArsR family	0	0	0.226418
AArc1_0990	NAD(FAD)-dependent dehydrogenase	0	0	0.0317106
AArc1_0991	hypothetical protein	0.0257252	0.0433429	0
AArc1_0992	AhpC/TSA family peroxiredoxin	0	0.0239994	0
AArc1_0993	hypothetical protein	0	0	0
AArc1_0994	Thioredoxin reductase	0.262165	0.597513	0.0711599
AArc1_0995	Rhodanese-related sulfurtransferase	0.0179239	0.013333	0.0329802
AArc1_0996	Sulfite exporter, TauE/SafE family	0	0	0.0395763
AArc1_0997	TrkA, K+ transport system, NAD-binding component	0	0	0
AArc1_0998	Amino acid transporter	0	0	0
AArc1_0999	Nucleotide-binding protein, UspA family	0	0.0559985	0.397026
AArc1_1000	NAD(FAD)-dependent dehydrogenase	0	0	0.557484
AArc1_1001	Transcriptional regulator, contains HTH domain	0	0	0
AArc1_1002	Cytochrome bd-type quinol oxidase, subunit 1	0	0	0
AArc1_1003	Cytochrome bd-type quinol oxidase, subunit 2	0	0	0
AArc1_1004	hypothetical protein	0	0	0
AArc1_1005	Dehydrogenase	0	0	0
AArc1_1006	Sugar phosphate isomerase/epimerase	0	0	0
AArc1_1007	Nitroreductase	0.0340554	0	0
AArc1_1008	Methionine synthase II (cobalamin-independent)	0.946424	0.0781208	0.830963
AArc1_1009	Methionine synthase II (cobalamin-independent)	0.278567	0	0.161727
AArc1_1010	NAD(P)H-hydrate repair enzyme Nnr, NAD(P)H-hydrate epimerase domain	0.146582	0.0959736	0
AArc1_1011	hypothetical protein	0.382448	0.414854	0.21348
AArc1_1012	Methylase of polypeptide chain release factors	0.174235	0.084606	0
AArc1_1013	Small-conductance mechanosensitive channel	0	0.013333	0
AArc1_1014	16S rRNA A1518 and A1519 N6-dimethyltransferase RsmA/KsgA/DIM1	0.637399	0.349117	0.22984
AArc1_1015	RNA-binding protein	7.65697	1.11951	4.08846
AArc1_1016	DNA-directed RNA polymerase, subunit Rpo4/RpoF	0.677057	0.705871	0.723772
AArc1_1017	Ribosomal protein L21E	2.20502	2.26931	1.22266
AArc1_1018	Cystathionine beta-lyase/cystathionine gamma-synthase	0.216633	0.121984	0
AArc1_1019	Nucleotide-binding protein, UspA family	0	0	0
AArc1_1020	hypothetical protein	0.0689681	0.0782114	0.0582217
AArc1_1021	Metal-dependent hydrolase of the beta-lactamase superfamily II	0	0	0
AArc1_1022	hypothetical protein	0.336871	0.210523	0
AArc1_1023	TRAP-type uncharacterized transport system, periplasmic component	0.123056	0.0618279	0
AArc1_1024	hypothetical protein	0.195428	0	0
AArc1_1025	Tripartite tricarboxylate transporter (TTT) class transporter	0.0143391	0	0
AArc1_1026	MFS family permease	0	0	0
AArc1_1027	Translation elongation factor EF-1beta	0.228684	0.195043	0.407552
AArc1_1028	Zn-ribbon RNA-binding protein with a function intranslation	0	0	0
AArc1_1029	hypothetical protein	0	0	0
AArc1_1030	hypothetical protein	0	0	0
AArc1_1031	Cytochrome c biogenesis protein	0	0	0.129382
AArc1_1032	Thiol-disulfide isomerase or thioredoxin	0.0422628	0	0
AArc1_1033	Cytochrome oxidase Cu insertion factor, SCO1/SenC/PrrC family	0.0544485	0.0464389	0
AArc1_1034	CoA-dependent NAD(P)H Sulfur Oxidoreductase	0.36662	0.260692	0.599469
AArc1_1035	Peroxiredoxin family protein	0.294022	0	0.523996
AArc1_1036	TusA-related sulfurtransferase	4.23618	0.102232	2.64739
AArc1_1037	Rhodanese-related sulfurtransferase	0.195699	0.0309592	0.406286
AArc1_1038	hypothetical protein	0	0	0
AArc1_1039	hypothetical protein	0	0	0.459305
AArc1_1040	Transcriptional regulator, contains HTH domain	0	0.0317273	0
AArc1_1041	Rhodanese-related sulfurtransferase	0	0.0278633	0
AArc1_1042	Anaerobic dehydrogenase	0	0.0936004	1.94275
AArc1_1043	Fe-S-cluster-containing dehydrogenase component	0	0	2.6092
AArc1_1044	Formate-dependent nitrite reductase, membrane component	0	0.0960643	0.077629
AArc1_1045	Uncharacterized component of anaerobic dehydrogenase	0	0	0
AArc1_1046	Transcriptional regulator, contains HTH domain	0	0	0
AArc1_1047	Thiol-disulfide isomerase	0.105267	0.139114	0.426959
AArc1_1048	hypothetical protein	0	0	0
AArc1_1049	Nucleotide-binding protein, UspA family	0.347297	0.521675	1.10723
AArc1_1050	Sulfite exporter, TauE/SafE family	0	0	0
AArc1_1051	TrkA, K+ transport system, NAD-binding component	0	0	0
AArc1_1052	hypothetical protein	0	0	0
AArc1_1053	Transcriptional regulator, contains HTH domain	0.342339	0.144876	0.317744
AArc1_1054	hypothetical protein	0	0	0
AArc1_1055	Thiol-disulfide isomerase	0	0	0.569279
AArc1_1056	Thioredoxin reductase	0	0	0.211197
AArc1_1057	Nitroimidazol reductase NimA	0.101637	0	0
AArc1_1058	ba3-type terminal oxidase subunit CbaE	0.805838	0.496634	0
AArc1_1059	hypothetical protein	0	0	0
AArc1_1060	Sugar phosphate isomerase/epimerase	0.215247	0.0616919	0.302272
AArc1_1061	Nucleotide-binding protein, UspA family	0.333241	0	0
AArc1_1062	hypothetical protein	0.471887	0	0
AArc1_1063	Succinate semialdehyde dehydrogenase	0.519076	1.43866	0.291109
AArc1_1064	Nucleoside-diphosphate-sugar epimerase	0.367949	0.695476	0.237579
AArc1_1065	Arylsulfatase A	0.0437393	0	0
AArc1_1066	Divalent heavy-metal cations transporter	0	0	0
AArc1_1067	Nucleotide-binding protein, UspA family	1.23499	0.50242	0.6242
AArc1_1068	Nucleotide-binding protein, UspA family	1.24782	0.477225	1.255
AArc1_1069	Nucleotide-binding protein, UspA family	0	0.0511162	0
AArc1_1070	Nucleotide-binding protein, UspA family	2.403	1.19193	0.368738
AArc1_1071	Short-chain alcohol dehydrogenase	0	0	0
AArc1_1072	Acetyl-CoA acetyltransferase	0	0	0
AArc1_1073	Cation transport ATPase	0.243778	0.113261	0.27779
AArc1_1074	hypothetical protein	0	0	0
AArc1_1075	Ferredoxin	0.202643	0	0
AArc1_1076	Nucleotide-binding protein, UspA family	0.149548	0	0
AArc1_1077	Glycosyl transferase family 2	0.883801	1.46127	0.181134
AArc1_1078	hypothetical protein	0	0.0158636	0
AArc1_1079	Nucleotide-binding protein, UspA family	0.0551253	0.0928777	0.0989407
AArc1_1080	Nucleotide-binding protein, UspA family	0.929673	0	0.348826
AArc1_1081	Nucleotide-binding protein, UspA family	0.124951	0	0
AArc1_1082	Transcriptional regulator, ArsR family	0	0	0
AArc1_1083	Thymidine phosphorylase	0.535839	0.666346	0.141685
AArc1_1084	Nucleotide-binding protein, UspA family	0.239574	0	0
AArc1_1085	Nucleotide-binding protein, UspA family	0.0980074	0	0
AArc1_1086	Nucleotide-binding protein, UspA family	2.15046	0.746433	0.0983028
AArc1_1087	hypothetical protein	0	0	0
AArc1_1088	Nucleotide-binding protein, UspA family	0.19421	0.377703	0
AArc1_1089	C-terminal double-stranded RNA-binding domain	1.49264	1.28406	0.923304
AArc1_1090	Nucleotide-binding protein, UspA family	0.805781	0.210523	0
AArc1_1091	hypothetical protein	0	0	0
AArc1_1092	Nucleotide-binding protein, UspA family	0	0	0.0887896
AArc1_1093	Nitroimidazol reductase NimA	0	0	0
AArc1_1094	hypothetical protein	0	0	0
AArc1_1095	Nicotinic acid phosphoribosyltransferase	0	0	0
AArc1_1096	hypothetical protein	0.0588004	0	0
AArc1_1097	hypothetical protein	0.0537717	0.0528788	0
AArc1_1098	hypothetical protein	0.0798578	0.304102	0
AArc1_1099	hypothetical protein	0.0903415	0.203608	0.160584
AArc1_1100	Cytochrome c peroxidase	0.298091	0.616089	0.087904
AArc1_1101	Thiol-disulfide isomerase	0	0.0866859	0
AArc1_1102	Cytochrome c biogenesis factor	0.124938	0.21224	0.0482007
AArc1_1103	Membrane protein, DoxD family	0.395659	1.21218	0.562432
AArc1_1104	ABC-type transport system involved in cytochromec biogenesis, permease component	0.0653382	0.300305	0.627501
AArc1_1105	ABC-type multidrug transport system, ATPase component	0.0617083	0.658416	0.232887
AArc1_1106	Cytochrome c biogenesis protein	0	0.17762	0.198767
AArc1_1107	Metal-binding protein	0	0	0
AArc1_1108	Cytochrome c-type biogenesis protein CcmE	0	0.0743022	0
AArc1_1109	Periplasmic DMSO/TMAO reductase YedYZ	0.232043	0.374268	0.135216
AArc1_1110	ABC-type transport system involved in cytochromec biogenesis, permease component	0.127047	0.253866	0.103505
AArc1_1111	Uroporphyrinogen-III decarboxylase	0.21263	1.82743	0.842625
AArc1_1112	Protoheme ferro-lyase	0.246833	0.0146663	0.283751
AArc1_1113	Protoporphyrinogen oxidase	0.16401	0.600609	0.36696
AArc1_1114	SAM-dependent methyltransferase	0.163346	3.84204	0
AArc1_1115	hypothetical protein	0	0	0
AArc1_1116	Signal transduction histidine kinase with PAS domain	0	0	0
AArc1_1117	hypothetical protein	0	0	0
AArc1_1118	hypothetical protein	0	0	0
AArc1_1119	hypothetical protein	0	0	0
AArc1_1120	hypothetical protein	0	0	0
AArc1_1121	hypothetical protein	0	0	0
AArc1_1122	hypothetical protein	0	0	0
AArc1_1123	hypothetical protein	0	0	0
AArc1_1124	hypothetical protein	0	0	0
AArc1_1125	hypothetical protein	0	0	0
AArc1_1126	Signal transduction histidine kinase with PAS domain	0.00896196	0	0
AArc1_1127	Subtilisin-like serine protease	0	0	0
AArc1_1128	hypothetical protein	0	0	0
AArc1_1129	hypothetical protein	0	0	0
AArc1_1130	hypothetical protein	0	0	0
AArc1_1131	hypothetical protein	0	0	0
AArc1_1132	hypothetical protein	0	0	0
AArc1_1133	Ferredoxin	0	0	0
AArc1_1134	Selenium binding protein SBP56 homolog	0	0	0
AArc1_1135	Transposase	0	0	0
AArc1_1136	ATPase of the AAA+ class, CDC48 family	0	0	0
AArc1_1137	hypothetical protein	0	0	0
AArc1_1138	hypothetical protein	0	0	0
AArc1_1139	XerD/XerC family integrase	0	0	0
AArc1_1140	Transcriptional regulator, PadR family	0.385364	0	0
AArc1_1141	Alpha/beta superfamily hydrolase	0.181495	0.191811	0
AArc1_1142	Exonuclease VII large subunit	0.0179239	0	0
AArc1_1143	Exonuclease VII small subunit	0	0	0
AArc1_1144	hypothetical protein	0	0	0
AArc1_1145	RecB family exonuclease	0	0.0309592	0
AArc1_1146	hypothetical protein	0	0	0
AArc1_1147	hypothetical protein	0	0	0
AArc1_1148	hypothetical protein	0	0	0
AArc1_1149	XerD/XerC family integrase	0	0	0
AArc1_1150	Transposase	0	0.0475909	0
AArc1_1151	Transposase related protein	0	0	0
AArc1_1152	Transposase, IS5 family	0	0.0246768	0
AArc1_1153	CRISPR-associated protein Cas2	0	0	0
AArc1_1154	CRISPR-associated protein Cas1	0.0202126	0.0146663	0
AArc1_1155	CRISPR-associated protein Cas4	0	0	0
AArc1_1156	CRISPR-associated helicase Cas3	0.148826	0.0458283	0.167307
AArc1_1157	CRISPR-associated protein Cas5/Csc1	0.428328	0.476772	0.470723
AArc1_1158	CRISPR-associated protein Cas7/Csc2	2.7873	0.679434	1.42967
AArc1_1159	CRISPR-associated protein Cas10d/Csc3	0.304731	0.0933977	0.239356
AArc1_1160	CRISPR-associated protein Cas6	0.544834	0.159858	0
AArc1_1161	CRISPR-associated DNA-binding Csa3	0	0	0.131921
AArc1_1162	XerD/XerC family integrase	0	0	0
AArc1_1164	hypothetical protein	0.0762279	0.0309592	0.261173
AArc1_1165	Metal-dependent hydrolase of the beta-lactamase superfamily II	0.507149	0.141012	0.323838
AArc1_1166	hypothetical protein	0.0882005	0	0
AArc1_1167	Ferredoxin domain containing protein	0	0	0
AArc1_1168	Fe-S oxidoreductase	0	0	0
AArc1_1169	Superoxide dismutase	0.60676	0.272668	0.380282
AArc1_1170	Transcriptional regulator, ArsR family	0.0588004	0	0
AArc1_1171	Nucleoside diphosphate kinase	5.73621	6.02783	6.1281
AArc1_1172	Ribosomal protein L24E	0.647948	0.678007	0.899203
AArc1_1173	Ribosomal protein S28E/S33	5.4789	4.82633	12.2719
AArc1_1174	Ribosomal protein L7AE	0.648211	0.377727	0.817003
AArc1_1175	tRNA(Met) C34 N-acetyltransferase TmcA	0.0181495	0.361095	0
AArc1_1176	Short-chain dehydrogenase	0.49849	0.376391	0.109974
AArc1_1177	hypothetical protein	0.0448098	0.0773981	0
AArc1_1178	hypothetical protein	0	0	0
AArc1_1179	hypothetical protein	0	0	0
AArc1_1180	Copper binding protein	0	0	0
AArc1_1181	Chemotaxis signal transduction protein	2.04352	1.08977	2.35638
AArc1_1182	Chemotaxis signal transduction protein	0.446478	0.0681103	0.226418
AArc1_1183	ATPase involved in chromosome partitioning, ParAfamily	0.399289	0.0495348	0.362269
AArc1_1184	Chemotaxis response regulator	1.43503	1.23448	1.31741
AArc1_1185	Chemotaxis protein histidine kinase	0.829738	0.312982	0.932437
AArc1_1186	hypothetical protein	0.30419	0	0
AArc1_1187	RecA-superfamily ATPase implicated in signal transduction	0.726645	0.885434	0.738361
AArc1_1188	Phosphatidylserine decarboxylase	0.37751	0.80494	0.672785
AArc1_1189	ATPase of the AAA+ class, CDC48 family	1.09025	0.710956	0.934722
AArc1_1190	Signal transduction histidine kinase with PAS domain	0.173378	0.209302	0
AArc1_1191	hypothetical protein	0	0	0
AArc1_1192	hypothetical protein	0.392358	0.140423	0
AArc1_1193	Archaeal shikimate kinase	0.14744	0.0959736	0.0905672
AArc1_1194	Chorismate mutase	1.91761	0	0
AArc1_1195	Glutamyl-tRNA synthetase	0.223487	0.338698	0.544165
AArc1_1196	Geranylgeranyl pyrophosphate synthase	0.615303	0.239154	0.153611
AArc1_1197	mRNA degradation ribonuclease J1/J2	7.60605	4.60987	3.31217
AArc1_1198	Amino acid transporter	0.574189	0.540725	0.713501
AArc1_1199	hypothetical protein	0.286762	0.391556	0
AArc1_1200	Isopentenyl phosphate kinase	0.0984586	0.049332	0
AArc1_1201	Mevalonate kinase	0.298497	0.0229141	0.128493
AArc1_1202	Methyl-accepting chemotaxis protein	0.189522	0	0
AArc1_1203	Chemotaxis system associated with archaellum	0.284428	0.492908	0.304047
AArc1_1204	Chemotaxis protein CheY	0.724426	0.0479987	0.768802
AArc1_1205	Chemotaxis protein CheC	1.35475	1.11132	1.09162
AArc1_1206	hypothetical protein	0.206904	0	0
AArc1_1207	Methylase of chemotaxis methyl-accepting protein	0.682422	0.647814	0.254323
AArc1_1208	Lactoylglutathione lyase	0.399921	0	0.332463
AArc1_1209	Na+/H+ antiporter	0	0.0199995	0
AArc1_1210	Ribosome-interacting GTPase 1	0.538354	0.0854432	0.53782
AArc1_1211	hypothetical protein	0	0	0
AArc1_1212	tRNA(Ile2) 2-agmatinylcytidine synthetase	0.0147001	0.125464	0
AArc1_1213	hypothetical protein	0.148768	0.106256	0.546196
AArc1_1214	Glutaredoxin	0.206904	0.10047	0
AArc1_1215	Xanthine/uracil/vitamin C permease, AzgA family	0.0290392	0.0733529	0.116443
AArc1_1216	TrkA, K+ transport system, NAD-binding component	0.231592	0.148604	0.310516
AArc1_1217	DNA modification methylase	0.0197163	0	0
AArc1_1218	Glutathione S-transferase	0.0197163	0	0
AArc1_1219	hypothetical protein	0.377748	0.907106	0
AArc1_1220	Nucleoside-diphosphate-sugar epimerase	0	0	0
AArc1_1221	hypothetical protein	0	0	0
AArc1_1222	hypothetical protein	0.550798	0.535595	0.370391
AArc1_1223	HAD superfamily hydrolase	0	0	0
AArc1_1224	hypothetical protein	0	0	0
AArc1_1225	Peptidoglycan/xylan/chitin deacetylase	0	0	0
AArc1_1226	DNA structure-specific ATPase involved in suppression of recombination, MutS family	0.692048	0.281729	0.439898
AArc1_1227	hypothetical protein	0	0.0119997	0
AArc1_1228	S-layer protein, possibly associated with type IV pili like system	0.0834878	0.0306659	0
AArc1_1229	Transcriptional regulator, TetR/AcrR family	0.254093	0	0
AArc1_1230	S-layer protein	0.00716956	0	0
AArc1_1231	Membrane protein	0	0.232194	0
AArc1_1232	Thioredoxin reductase	0.759236	0.0866859	0.0582217
AArc1_1233	hypothetical protein	0.213151	0	0
AArc1_1234	2-keto-4-pentenoate hydratase/2-oxohepta-3-ene-1,7-dioic acid hydratase (catechol pathway)	0.49849	0.179564	0.30265
AArc1_1236	Zn finger domain containing protein	0.584414	0.191947	0
AArc1_1237	4-hydroxybenzoate polyprenyltransferase	0	0	0
AArc1_1238	hypothetical protein	0	0	0
AArc1_1239	Transcriptional regulator	0.671532	0.689079	0.336392
AArc1_1240	Succinyl-CoA synthetase, beta subunit	3.9774	1.91635	2.14177
AArc1_1241	Succinyl-CoA synthetase, alpha subunit	1.18286	0.680946	1.43981
AArc1_1242	Nucleotide-binding protein, UspA family	0.987333	0.350586	0.0791526
AArc1_1243	hypothetical protein	0.0508186	0.0433429	0
AArc1_1244	Ribulose 1,5-bisphosphate carboxylase, large subunit	1.37772	0.438152	0.838315
AArc1_1245	hypothetical protein	0	0.104923	0
AArc1_1246	Biotin synthase	0	0	0
AArc1_1247	7-keto-8-aminopelargonate synthetase	0.0385877	0.0309592	0
AArc1_1248	ATPase involved in DNA replication HolB, large subunit	0.671532	0.611524	0.668598
AArc1_1249	PIN domain containing protein	0	0	0
AArc1_1250	AbrB family transcriptional regulator	0.108413	0.18266	0
AArc1_1251	hypothetical protein	0	0	0
AArc1_1252	hypothetical protein	0	0	0
AArc1_1253	Transcriptional regulator containing HTH domain,ArsR family	1.06453	0.256962	0
AArc1_1254	Zn finger protein, C2H2 type	0	0	0
AArc1_1255	hypothetical protein	0	0	0
AArc1_1256	hypothetical protein	1.41203	2.08129	2.07784
AArc1_1257	hypothetical protein	0	0	0
AArc1_1258	Glycine cleavage system H protein (lipoate-binding)	0.202475	0.0439988	0
AArc1_1259	Glycine cleavage system T protein (aminomethyltransferase)	1.03086	0.429611	0.148789
AArc1_1260	Subtilisin-like serine protease	0	0	0
AArc1_1261	hypothetical protein	0.50954	0.0493535	0
AArc1_1262	Subtilisin-like serine protease	0	0	0
AArc1_1263	Metal-dependent hydrolase (urease superfamily)	0.0508186	0	0
AArc1_1264	hypothetical protein	1.05993	0.611297	1.667
AArc1_1265	hypothetical protein	0.095854	0.0359084	0.100715
AArc1_1266	3-hydroxy-3-methylglutaryl CoA synthase	0.761693	1.5177	3.62624
AArc1_1267	Sulfite exporter TauE/SafE	0.239032	0.325072	0.34933
AArc1_1268	Cation transport ATPase	0.0271115	0.0544386	0.0323454
AArc1_1269	PurR-regulated permease PerM	0.0161315	0.196443	0.129382
AArc1_1270	Glycine cleavage system protein P (pyridoxal-binding), N-terminal domain	0.836038	0.813143	0.198767
AArc1_1271	Glycine cleavage system protein P (pyridoxal-binding), C-terminal domain	1.42219	0.637467	0.704114
AArc1_1272	hypothetical protein	0	0.267652	0
AArc1_1273	Restriction endonuclease, McrA/HNH family	0	0.0482015	0
AArc1_1274	ABC-type phosphate transport system, ATPase component	0.293481	0	0.253437
AArc1_1275	ABC-type phosphate transport system, permease component	0.13753	0.145508	0.304047
AArc1_1276	ABC-type phosphate transport system, permease component	0.0471887	0.040247	0.0412238
AArc1_1277	ABC-type phosphate transport system, periplasmiccomponent	0.117002	0.219811	0.112384
AArc1_1278	Phosphate uptake regulator	0.743925	0.595073	0.640061
AArc1_1279	Ribosomal protein S8E	3.04105	2.17024	0.931548
AArc1_1280	hypothetical protein	0	0	0
AArc1_1281	hypothetical protein	0	0	0
AArc1_1282	hypothetical protein	0	0	0
AArc1_1284	RNA methyltransferase, SPOUT superfamily	1.13029	0.984504	2.43567
AArc1_1285	Ribosomal protein L3	5.77461	6.73928	2.59119
AArc1_1286	Ribosomal protein L4	10.8532	12.0558	3.70031
AArc1_1287	Ribosomal protein L23	18.8266	2.3529	3.9238
AArc1_1288	Ribosomal protein L2	1.43744	2.25968	1.5139
AArc1_1289	Ribosomal protein S19	7.26184	3.98453	4.1855
AArc1_1290	Ribosomal protein L22	0.827831	0.970672	0.740396
AArc1_1291	Ribosomal protein S3	3.26513	2.28325	4.10875
AArc1_1292	Ribosomal protein L29	5.70669	5.02686	3.25431
AArc1_1293	RNase P/RNase MRP subunit p29	0.132637	0	0
AArc1_1294	Ribosomal protein S17	3.46177	1.81891	3.89288
AArc1_1295	Ribosomal protein L14	59.6051	73.0555	52.321
AArc1_1296	Ribosomal protein L24	13.0105	4.19445	6.32676
AArc1_1297	Ribosomal protein S4E	2.45198	1.72133	2.23628
AArc1_1298	Ribosomal protein L5	2.19208	0.551074	1.61652
AArc1_1299	Ribosomal protein S14	6.09461	5.19806	2.98872
AArc1_1300	Ribosomal protein S8	14.9988	3.82966	10.8908
AArc1_1301	Ribosomal protein L6P	2.00008	0.495889	0.704625
AArc1_1302	Ribosomal protein L32E	1.90777	2.09284	0.932821
AArc1_1303	Ribosomal protein L19E	6.84081	5.11137	0.534141
AArc1_1304	Ribosomal protein L18	0.813356	0.801844	0.342861
AArc1_1305	Ribosomal protein S5	1.71974	2.00091	3.02106
AArc1_1306	Ribosomal protein L30	0.700313	0.538779	0.850878
AArc1_1307	Ribosomal protein L15	2.403	2.64701	1.60928
AArc1_1308	Preprotein translocase subunit SecY	0.55994	0.649104	1.34709
AArc1_1309	hypothetical protein	0	0	0
AArc1_1310	Caa(3)-type oxidase, subunit IV Prokaryotic Cytochrome C oxidase subunit IV	0.188755	0	0
AArc1_1311	Subtilisin-like serine protease Peptidase S8	0	0	0
AArc1_1312	Heme/copper-type cytochrome/quinol oxidase, subunit 1 and 3	0.351694	0.0208128	0
AArc1_1313	Heme/copper-type cytochrome/quinol oxidase, subunit 2	0.0430174	0	0
AArc1_1314	hypothetical protein	0.79896	1.30898	0.375207
AArc1_1315	Adenylate kinase	1.50476	0.804015	0.538965
AArc1_1316	hypothetical protein	0	0	0
AArc1_1317	OxaA/SpoJ/YidC translocase/secretase	0.459824	0.631342	0.511058
AArc1_1318	Cytidylate kinase	0.464627	0.0317273	0.123671
AArc1_1319	Pseudouridine synthase	0.315801	0.175902	0.0840981
AArc1_1321	hypothetical protein	0	0	0
AArc1_1322	hypothetical protein	0	0	0
AArc1_1323	hypothetical protein	0	0	0
AArc1_1324	hypothetical protein	0	0	0
AArc1_1325	hypothetical protein	0.158407	0.124402	0
AArc1_1326	Acetyltransferase (isoleucine patch superfamily)	0.262333	0.16718	0.155258
AArc1_1327	NADH dehydrogenase, FAD-containing subunit	1.67694	1.0389	0.463619
AArc1_1328	Arginase family enzyme	2.26171	1.10468	0.575748
AArc1_1329	Mn-dependent transcriptional regulator (DtxR family)	0.032263	0	0
AArc1_1330	Divalent heavy-metal cations transporter	0.101637	0.0866859	0
AArc1_1331	Transcriptional regulator, contains C-terminal CBS domains	5.41218	2.55631	3.33336
AArc1_1332	Type IIA topoisomerase (DNA gyrase/topo II, topoisomerase IV), A subunit	1.12279	0.39438	0.261553
AArc1_1333	Type IIA topoisomerase (DNA gyrase/topo II, topoisomerase IV), B subunit	1.2234	0.367895	0.76259
AArc1_1334	Phytoene dehydrogenase	0.0217794	0.3761	0.0840981
AArc1_1335	Transcriptional regulator, ArsR family	0	0.0634545	0
AArc1_1336	Sensor protein	0	0	0
AArc1_1337	hypothetical protein	0	0	0
AArc1_1338	Kef-type K+ transport system, membrane component	0	0	0
AArc1_1339	Glutamate-cysteine ligase family 2(GCS2)	0.0179239	0	0.0329802
AArc1_1340	Fibrillarin-like rRNA methylase	0.508186	0.312688	0.122913
AArc1_1341	RNA processing factor Prp31, contains Nop domain	0.599405	2.09329	0.910109
AArc1_1342	Amino acid transporter	0.550888	0.636088	0.390935
AArc1_1343	Exporter of the RND superfamily	0	0	0
AArc1_1344	hypothetical protein	0.152772	0.1517	0.14232
AArc1_1345	Archaeal fructose-1,6-bisphosphatase or related enzyme of inositol monophosphatase family	0.791081	0.130437	0.282738
AArc1_1346	Signal transduction histidine kinase	0	0	0
AArc1_1348	Membrane protein	0.075867	0.040247	0.363538
AArc1_1350	Zinc finger protein	0	0	0
AArc1_1351	Site-specific DNA methylase	0	0	0
AArc1_1352	PD-(DE)xK superfamily endonuclease	0	0	0
AArc1_1353	hypothetical protein	0	0	0
AArc1_1354	hypothetical protein	0	0	0
AArc1_1355	hypothetical protein	0	0	0
AArc1_1356	hypothetical protein	0.082688	0.0793182	0
AArc1_1357	hypothetical protein	0	0.0464389	0
AArc1_1358	ATPase, AAA+ superfamily	0	0	0
AArc1_1359	hypothetical protein	0	0	0
AArc1_1360	hypothetical protein	0	0	0
AArc1_1361	hypothetical protein	0	0	0
AArc1_1362	hypothetical protein	0	0	0
AArc1_1363	hypothetical protein	0	0	0
AArc1_1364	hypothetical protein	0	0.0973307	0
AArc1_1365	Transcriptional regulator, contains HTH domain	0	0	0
AArc1_1366	hypothetical protein	0	0	0
AArc1_1367	hypothetical protein	0	0	0
AArc1_1368	hypothetical protein	0.367047	0.702775	0
AArc1_1369	Iron-sulfur cluster containing transcriptional regulator	0	0	0
AArc1_1370	PhiH1 repressor family protein, contains HTH domain	0	0	0
AArc1_1371	hypothetical protein	0	0	0
AArc1_1372	hypothetical protein	0	0	0
AArc1_1373	Transcriptional regulator, PadR family	0	0	0
AArc1_1374	hypothetical protein	0	0	0
AArc1_1375	XerD/XerC family integrase	0	0	0
AArc1_1376	Zn finger protein	0.308542	0.263154	0.280332
AArc1_1377	Cob(I)alamin adenosyltransferase	2.16479	1.47203	0.815104
AArc1_1378	hypothetical protein	4.904	2.01209	0
AArc1_1380	MFS family permease	0	0	0
AArc1_1381	hypothetical protein	0	0	0
AArc1_1382	Ribonuclease BN family enzyme	0.0580784	0.179564	0
AArc1_1383	hypothetical protein	0	0	0
AArc1_1384	Lycopene cyclase family protein	0.800925	0.0519986	0.430388
AArc1_1385	C-terminal double-stranded RNA-binding domain	2.79134	2.04814	0.819672
AArc1_1386	RecA/RadA recombinase	0.610726	0.706727	0.298974
AArc1_1387	Nuclease of RNase H fold, RuvC/YqgF family	0.185125	0	0.207011
AArc1_1388	Membrane-associated phospholipid phosphatase	0	0	0
AArc1_1389	Glucose-1-phosphate uridyltransferase	0.192385	0.0706648	0
AArc1_1390	hypothetical protein	0	0	0
AArc1_1391	hypothetical protein	0	0	0
AArc1_1392	hypothetical protein	0	0	0
AArc1_1393	Nucleoside-diphosphate-sugar epimerase	0.653382	0	0
AArc1_1394	Dolichol phosphate-mannose mannosyltransferase	0.00918756	0	0
AArc1_1395	Sugar transferase involved in lipopolysaccharidesynthesis	0	0	0
AArc1_1396	Transposase	0	0	0
AArc1_1397	Nucleoside-diphosphate-sugar epimerase	0	0	0
AArc1_1398	ABC-type multidrug transport system, ATPase and permease component	0	0	0
AArc1_1399	hypothetical protein	0.0617083	0	0
AArc1_1400	hypothetical protein	0	0	0
AArc1_1401	hypothetical protein	0	0	0
AArc1_1402	hypothetical protein	0	0	0
AArc1_1403	hypothetical protein	0.101637	0.0557266	0.0296822
AArc1_1404	ATPase of the AAA+ class, CDC48 family	6.48961	6.09071	6.00014
AArc1_1405	hypothetical protein	0	0	0
AArc1_1406	Permease of the drug/metabolite transporter (DMT) superfamily	0	0	0
AArc1_1407	Transcriptional regulator, ArsR family	0	0.0581667	0
AArc1_1408	ABC-type oligopeptide transport system, ATPase component	0.311372	0	0.148154
AArc1_1409	ABC-type dipeptide/oligopeptide/nickel transportsystem, ATPase component	0.309206	0.013333	0.0646908
AArc1_1410	ABC-type dipeptide/oligopeptide/nickel transportsystem, permease component	0.371005	0.080494	0
AArc1_1411	ABC-type dipeptide/oligopeptide/nickel transportsystem, permease component	0.148826	0.080494	0
AArc1_1412	ABC-type dipeptide/oligopeptide/nickel transportsystem, periplasmic component	0.570301	0.285707	0
AArc1_1413	Ribonuclease HI	0	0	0
AArc1_1414	HTH domain	0	0	0
AArc1_1415	hypothetical protein	0.438832	0	0
AArc1_1416	hypothetical protein	0	0	0
AArc1_1417	hypothetical protein	0	0	0
AArc1_1418	HAD superfamily hydrolase	0	0	0
AArc1_1419	Kef-type K+ transport system, membrane componentfused TrkA K+ transport system	0.0809734	0.157644	0
AArc1_1420	Kef-type K+ transport system, membrane componentfused TrkA K+ transport system	0.0540876	0.157892	0
AArc1_1421	hypothetical protein	0	0	0
AArc1_1422	Kef-type K+ transport system, membrane componentfused TrkA K+ transport system	0	0	0
AArc1_1423	Kef-type K+ transport system, membrane componentfused TrkA K+ transport system	0	0	0
AArc1_1424	Lactoylglutathione lyase or related enzyme	0.0537717	0	0
AArc1_1425	hypothetical protein	0	0	0
AArc1_1426	Orotidine-5'-phosphate decarboxylase	0.465788	0.275537	0.297578
AArc1_1427	Exosome subunit, RNA binding protein with dsRBD fold	0.985689	0.0813312	1.02212
AArc1_1428	hypothetical protein	0	0	0
AArc1_1429	hypothetical protein	0	0	0
AArc1_1430	Putative intracellular protease/amidase	0.196601	0	0
AArc1_1431	Molecular chaperone (HSP20 family)	0.958192	1.09444	0
AArc1_1432	nanoRNase/pAp phosphatase, hydrolyzes c-di-AMP and oligoRNAs	0	0	0
AArc1_1433	Nucleotide-binding protein, UspA family	0.148104	0.74352	0.161727
AArc1_1434	hypothetical protein	0	0	0
AArc1_1435	hypothetical protein	0	0.114549	0
AArc1_1436	Triosephosphate isomerase	0.595722	0.0370151	0.297578
AArc1_1437	Transcription factor MBF1	1.00864	0.471644	0
AArc1_1438	Transcription factor MBF1	0	0	0
AArc1_1439	Phosphatidylglycerophosphate synthase	0.279502	0.198387	0.623444
AArc1_1440	Broad-specificity NMP kinase	0.136776	0.0306659	0.0758546
AArc1_1441	Histidinol-phosphate/aromatic aminotransferase	1.45659	0.0466654	0.657307
AArc1_1442	ATP-dependent DNA ligase	0.290934	0	0.0230862
AArc1_1443	Glutamate-cysteine ligase, GCS2	0.354783	0.125418	0
AArc1_1444	LPPG:FO 2-phospho-L-lactate transferase, F420 biosynthesis enzyme	0.516607	0.110029	0.328781
AArc1_1445	tRNA-dihydrouridine synthase	0	0	0
AArc1_1446	hypothetical protein	0	0	0
AArc1_1447	Archaea-specific RecJ-like exonuclease	1.04904	0.115928	0.561671
AArc1_1448	Proteasome lid subunit RPN8/RPN11	0.0459378	0.10047	0
AArc1_1449	Cytidylyltransferase	0	0	0
AArc1_1450	Beta-propeller repeat containing protein	0.477761	0.1517	0.0517527
AArc1_1451	hypothetical protein	0	0	0
AArc1_1452	Dihydroxyacid dehydratase/phosphogluconate dehydratase	0.527825	0.0605399	0.725931
AArc1_1453	Transcriptional regulator, contains HTH domain	0	0	0
AArc1_1454	hypothetical protein	0	0	0
AArc1_1455	Anaerobic dehydrogenase	0	2.09307	0
AArc1_1456	Fe-S-cluster-containing dehydrogenase component	0	0.16718	0
AArc1_1457	Polysulphide reductase, NrfD	0	0.750795	0
AArc1_1458	Uncharacterized component of anaerobic dehydrogenase	0	0	0
AArc1_1459	Aldehyde:ferredoxin oxidoreductase	0	0	0
AArc1_1460	Polyferredoxin	0	0	0.0461723
AArc1_1461	Uncharacterized component of anaerobic dehydrogenase	0	0	0
AArc1_1462	Formate dehydrogenase, cytochrome b556 subunit	0	0.296937	0.819926
AArc1_1463	hypothetical protein	0	0.130029	0.271701
AArc1_1464	Fe-S-cluster-containing dehydrogenase component	0	0	0.14232
AArc1_1465	Anaerobic dehydrogenase	0.0292197	0.100878	1.22773
AArc1_1466	Molybdopterin-guanine dinucleotide biosynthesis protein A	0.0376402	0.0650144	0
AArc1_1467	hypothetical protein	0	0	0
AArc1_1468	hypothetical protein	0	0	0
AArc1_1469	Sugar kinase	0.61221	0.113555	0.0428743
AArc1_1470	RecA-superfamily ATPase implicated in signal transduction	0.0896196	0.0246768	0.469323
AArc1_1471	hypothetical protein	0.141972	0	0
AArc1_1472	hypothetical protein	0	0	0
AArc1_1473	DNA-directed RNA polymerase, subunit M/Transcription elongation factor TFIIS	0	0	0
AArc1_1474	hypothetical protein	0.235944	0.178321	0.0582217
AArc1_1475	Family Y DNA polymerase	0	0	0
AArc1_1476	DnaJ-class molecular chaperone	0	0	0
AArc1_1477	hypothetical protein	0	0	0
AArc1_1478	hypothetical protein	0.072598	0.0619185	0
AArc1_1479	Uracil-DNA glycosylase	0	0.026666	0
AArc1_1480	Transcriptional regulator, contains HTH domain	0	0	0
AArc1_1481	Transcriptional regulator, CopG/Arc/MetJ family	0	0	0
AArc1_1482	hypothetical protein	0	0	0.0475659
AArc1_1483	Xaa-Pro aminopeptidase	0.502932	0.248215	0
AArc1_1484	Transcriptional regulator	0.313242	0.442717	0.452836
AArc1_1485	DNA topoisomerase VI, subunit B	0.763124	0.337456	0.0964014
AArc1_1486	DNA topoisomerase VI, subunit A	0.331707	0.0854432	0.0646908
AArc1_1487	Zn-dependent hydrolase of the beta-lactamase fold	0.221424	0.0226661	0.0560664
AArc1_1488	Transcription initiation factor TFIIB	0.93745	1.31331	1.56058
AArc1_1489	hypothetical protein	0	0	0.241
AArc1_1490	Metal-binding protein	0	0	0
AArc1_1491	hypothetical protein	0.3884	0.331264	0.407552
AArc1_1492	3-methyladenine DNA glycosylase/8-oxoguanine DNAglycosylase	0	0	0
AArc1_1493	Acylphosphatase	0.156086	0.133125	0
AArc1_1494	hypothetical protein	0	0	0
AArc1_1495	NAD(P)H-hydrate repair enzyme Nnr, NAD(P)H-hydrate dehydratase domain	0.839197	0.402539	0.258763
AArc1_1496	Molybdenum cofactor biosynthesis enzyme	0.258535	0.160967	0
AArc1_1497	Short-chain alcohol dehydrogenase	2.69339	1.67033	2.03129
AArc1_1498	Poly(3-hydroxyalkanoate) synthetase	1.48737	0.128922	0.355038
AArc1_1499	Poly(R)-hydroxyalkanoic acid synthase, class III, PhaE subunit	3.81503	0.256127	0.323454
AArc1_1500	hypothetical protein	1.34237	0.0835899	0
AArc1_1501	AbrB family transcriptional regulator	22.9084	0	0.317106
AArc1_1502	Acyl dehydratase	2.53329	0.328168	0.205236
AArc1_1503	Phosphomannomutase	0.621771	0.257367	0.163759
AArc1_1504	Cytidine deaminase	0.139651	0	0
AArc1_1505	Uridine phosphorylase	0.440773	0.0781661	0.154115
AArc1_1506	Small-conductance mechanosensitive channel	0.660642	0.32672	0.619638
AArc1_1507	Diadenylate cyclase (c-di-AMP synthetase), DisA_N domain	1.30728	0.807065	1.53317
AArc1_1509	hypothetical protein	0	0	0
AArc1_1510	hypothetical protein	0	0	0.133184
AArc1_1511	Phosphopantetheine adenylyltransferase	0.221424	0	0
AArc1_1512	Phosphotransacetylase	1.49907	0.944958	1.6831
AArc1_1513	Copper-ion-binding protein	0	0	0
AArc1_1514	Methenyltetrahydromethanopterin cyclohydrolase	0.565543	0.284078	0.181134
AArc1_1515	hypothetical protein	0	0.0733314	0
AArc1_1516	hypothetical protein	0.086363	0	0
AArc1_1517	GTPase	0.460637	1.05921	0.21792
AArc1_1518	Deoxyribodipyrimidine photolyase	0.0143391	0.0748674	0
AArc1_1519	hypothetical protein	0.088143	0.0571052	0.150944
AArc1_1520	MFS family permease	0	0	0.0348816
AArc1_1521	Zinc finger domain	0	0	0
AArc1_1522	hypothetical protein	0	0	0
AArc1_1523	Membrane protease subunit, stomatin/prohibitin homolog	5.65199	8.23382	8.39901
AArc1_1524	Ribosomal protein S12 methylthiotransferase accessory factor YcaO	0.37025	0	0.0905672
AArc1_1525	hypothetical protein	0.0448098	0.0773981	0
AArc1_1526	Cupin domain containing protein	0.050187	0.0866859	0
AArc1_1527	hypothetical protein	0	0	0
AArc1_1528	IMP dehydrogenase/GMP reductase	2.35479	0.500342	2.05514
AArc1_1529	Metal-dependent hydrolase	0	0	0.0824506
AArc1_1530	Succinylglutamate desuccinylase	0.0770728	0	0
AArc1_1531	hypothetical protein	0.0871177	0	0
AArc1_1532	hypothetical protein	0.166163	0	0
AArc1_1533	Deoxyhypusine synthase	1.89344	1.14603	0.215762
AArc1_1534	Glutaredoxin-related protein	0.228019	0.364439	0.117329
AArc1_1535	hypothetical protein	4.57005	1.68728	3.94423
AArc1_1536	MFS family permease	0	0	0
AArc1_1537	hypothetical protein	0	0	0
AArc1_1538	UDP-N-acetylglucosamine 2-epimerase	0.0923143	0	0
AArc1_1539	3'-phosphoadenosine 5'-phosphosulfate sulfotransferase (PAPS reductase)	0.735381	0	0
AArc1_1540	hypothetical protein	0	0	0
AArc1_1541	hypothetical protein	0.0689681	0.0881551	0.275123
AArc1_1542	Aldo/keto reductase	0.090038	0	0
AArc1_1543	Archaeal enzyme of ATP-grasp superfamily	0.210534	0	0
AArc1_1544	16S rRNA C967 or C1407 C5-methylase, RsmB/RsmF family	0.393867	0.674279	0.233903
AArc1_1545	Ribosome biogenesis protein, NOL1/NOP2/fmu family	0.272243	0.139317	0
AArc1_1546	Na+-driven multidrug efflux pump	0	0	0
AArc1_1547	Nuclease of restriction endonuclease-like protein	0.0268859	0.0957924	0
AArc1_1548	Sensory protein; contains PAS, HAMP and Methyl-accepting chemotaxis-like domain	0.482777	0.0861659	0
AArc1_1549	ssDNA-dependent ATPase, helicase superfamily II	0.0455768	0.0861206	0
AArc1_1550	Short-chain alcohol dehydrogenase	0.682299	2.78947	0.379774
AArc1_1551	Molecular chaperone GrpE (heat shock protein)	0.826424	0.22537	0.120503
AArc1_1552	Chaperone DnaK (HSP70)	0.740094	0.17179	0.687246
AArc1_1553	hypothetical protein	0	0	0
AArc1_1554	hypothetical protein	0	0	0
AArc1_1555	Gas vesicle synthesis protein GvpA	0	0	0
AArc1_1556	Gas vesicle synthesis protein GvpL/GvpF	0	0	0
AArc1_1557	Gas vesicle protein K	0	0	0
AArc1_1558	Gas vesicle synthesis protein GvpA	0	0	0
AArc1_1559	hypothetical protein	0	0	0.0428743
AArc1_1560	Molecular chaperone (HSP20 family)	0	0	0
AArc1_1561	Gas vesicle protein GvpG	0	0	0
AArc1_1562	Gas vesicle synthesis protein GvpL/GvpF	0	0.0559985	0
AArc1_1563	hypothetical protein	0	0	0
AArc1_1564	Gas vesicle synthesis protein GvpA	0	0	0
AArc1_1565	Gas vesicle synthesis protein GvpN	0	0	0
AArc1_1566	Gas vesicle synthesis protein GvpO	0	0	0
AArc1_1567	Zinc finger domain containing protein (CHY type)	0	0	0
AArc1_1568	Mismatch repair ATPase (MutS family)	0.0238876	0	0.0582217
AArc1_1569	RecB family endonuclease acting on branched DNA substrates	0.102166	0.0213328	0
AArc1_1570	hypothetical protein	0.0483946	0	0
AArc1_1571	hypothetical protein	0	0.0440657	0
AArc1_1572	Metal-dependent RNase	1.04492	0.697148	1.1279
AArc1_1573	Nitroreductase	0.0330752	0	0
AArc1_1574	EndoIII-related endonuclease	0	0	0
AArc1_1575	hypothetical protein	0	0	0.575748
AArc1_1576	hypothetical protein	0	0	0
AArc1_1577	hypothetical protein	0	0	0
AArc1_1578	Phosphodiesterase of AP superfamily	0.258039	0.0119997	0.087904
AArc1_1579	hypothetical protein	0	0	0
AArc1_1580	Inorganic pyrophosphatase	0.719205	0.104109	1.70657
AArc1_1581	Transcriptional regulator, PadR family	0.529966	0.171022	0
AArc1_1582	hypothetical protein	0	0	0
AArc1_1583	Ribonuclease HI	0.584788	0	0.0692585
AArc1_1584	Transcription initiation factor TFIIB	2.53348	2.75919	5.45344
AArc1_1585	hypothetical protein	0	0	0
AArc1_1586	hypothetical protein	4.18254	0.315784	1.77811
AArc1_1587	HAD superfamily hydrolase	0.61112	0.110933	0.591982
AArc1_1588	HAD superfamily hydrolase	0.308542	0	0.0729344
AArc1_1589	hypothetical protein	0	0	1.00271
AArc1_1590	Ketopantoate hydroxymethyltransferase	0	0	0
AArc1_1591	hypothetical protein	0	0	0
AArc1_1592	Alpha/beta superfamily hydrolase	0.563615	0.16718	0.34933
AArc1_1593	hypothetical protein	0	0	0
AArc1_1594	ATPase of the AAA+ class, CDC48 family	5.75171	2.19253	12.1381
AArc1_1595	Nitroimidazol reductase NimA	0.158949	0	0
AArc1_1596	Peroxiredoxin	0.403338	0	0.286798
AArc1_1597	DNA replication initiation complex subunit, GINS15 family	0	0	0
AArc1_1598	DNA primase, catalytic (small) subunit	0.139458	0.0990696	0.101474
AArc1_1599	Acetyltransferase (GNAT) family	0.203275	0	0
AArc1_1600	SHS2 domain protein implicated in nucleic acid metabolism	0.771299	0.201235	0.0956427
AArc1_1601	hypothetical protein	0	0	0
AArc1_1602	RNA 3'-P ligase, RtcB family protein	0.206904	0.542195	0.193438
AArc1_1603	hypothetical protein	0	0	0
AArc1_1604	Molybdenum cofactor biosynthesis enzyme	0	0.0951818	0.114034
AArc1_1606	Ribosomal protein S13	2.64983	2.26002	3.70032
AArc1_1607	Ribosomal protein S4	16.4057	12.531	7.10635
AArc1_1608	Ribosomal protein S11	7.26164	7.18782	11.1243
AArc1_1609	DNA-directed RNA polymerase subunit D	2.59718	0.562239	1.11053
AArc1_1611	Ribosomal protein L18E	8.54846	2.60058	6.60483
AArc1_1612	Ribosomal protein L13	26.2119	58.9036	8.91123
AArc1_1613	Ribosomal protein S9	23.7473	13.1691	16.322
AArc1_1614	DNA-directed RNA polymerase, subunit N	0.257723	0	0.23416
AArc1_1615	DNA-directed RNA polymerase subunit K	0.143326	0.241482	0.504588
AArc1_1616	Enolase	0.868314	0.650392	0.517527
AArc1_1617	Ribosomal protein S2	2.32497	1.96065	2.05717
AArc1_1618	Threonine efflux protein	0	0	0
AArc1_1619	hypothetical protein	0.185125	0.0679982	0
AArc1_1620	1,4-dihydroxy-2-naphthoate octaprenyltransferase	0	0	0
AArc1_1621	Thiamine pyrophosphate-requiring enzyme, carboxylase	0.301011	0.155745	0.241511
AArc1_1622	hypothetical protein	0.425937	0.388073	0
AArc1_1623	FAD/FMN-containing dehydrogenase	0.11822	0.0557266	0.150693
AArc1_1624	hypothetical protein	0.252785	0	0
AArc1_1625	Coenzyme F420-dependent N5,N10-methylene tetrahydromethanopterin reductase	3.01	2.69036	0.499262
AArc1_1626	Sensory protein; contains PAS, HAMP and Methyl-accepting chemotaxis-like domain	0.14851	0.0503481	0
AArc1_1627	Aspartate/tyrosine/aromatic aminotransferase	1.07535	1.26933	0.331828
AArc1_1628	hypothetical protein	0	0	0
AArc1_1629	hypothetical protein	0.867547	1.03957	0.815104
AArc1_1630	Ferredoxin	0	0.26713	0.750414
AArc1_1631	Dehydrogenase (flavoprotein)	0.964722	2.09284	2.37593
AArc1_1632	Electron transfer flavoprotein, alpha and beta subunits	0.149548	0.541787	1.13209
AArc1_1633	Electron transfer flavoprotein, beta subunit	0.133416	0.655589	2.04347
AArc1_1634	Mrp family protein, ATPase, contains iron-sulfurcluster	0	0	0.0857486
AArc1_1635	Transcriptional regulator, contains HTH domain	0	0	0
AArc1_1636	hypothetical protein	0	0	0
AArc1_1637	Transcriptional regulator, contains HTH domain	0	0.0453321	0.708939
AArc1_1638	Pyruvate:ferredoxin oxidoreductase or related 2-oxoacid:ferredoxin oxidoreductase, beta subunit	1.3983	1.8554	2.2841
AArc1_1639	Pyruvate:ferredoxin oxidoreductase or related 2-oxoacid:ferredoxin oxidoreductase, alpha subunit and gamma	3.34812	2.61773	1.49842
AArc1_1640	Flavodoxin reductase (ferredoxin-NADPH reductase) family 1	0.103926	0.0557266	0
AArc1_1641	Phosphate uptake regulator	1.05954	0.498444	0.489873
AArc1_1642	hypothetical protein	0	0	0
AArc1_1643	Dehydrogenase (flavoprotein)	0.514002	0	0.258763
AArc1_1644	Electron transfer flavoprotein, alpha and beta subunits	0.0433783	0	0
AArc1_1645	Electron transfer flavoprotein, beta subunit	0.0508186	0	0.0461723
AArc1_1646	Acyltransferase	0.303919	0	0.0856186
AArc1_1647	hypothetical protein	1.06254	0	0
AArc1_1648	hypothetical protein	0	0	0
AArc1_1649	Methyl-accepting chemotaxis protein	0.144113	0.0681103	0.3369
AArc1_1650	hypothetical protein	0	0.461293	0.114158
AArc1_1651	Adenine/guanine phosphoribosyltransferase	0	0	0
AArc1_1652	Isopropylmalate/homocitrate/citramalate synthase --> Malate synthase?	1.90801	0.0106664	0.57486
AArc1_1653	hypothetical protein	0	0	0
AArc1_1654	Fe-S-cluster-containing dehydrogenase component	0	0	0
AArc1_1656	Phosphoenolpyruvate carboxylase	1.00919	1.13451	0.819545
AArc1_1657	Acyl dehydratase	0.860287	0.733734	0.199777
AArc1_1658	hypothetical protein	0	0	0
AArc1_1659	Transcriptional regulator fused phosphomethylpyrimidine kinase	0.105267	0.0511162	0.0412238
AArc1_1660	K+ transport system, NAD-binding component fusedto Ion channel	0.276582	0.332688	0.528056
AArc1_1661	hypothetical protein	0.129052	0	0
AArc1_1662	hypothetical protein	0.147304	0.0176263	0
AArc1_1663	hypothetical protein	0	0	0
AArc1_1664	Ribosome-binding ATPase YchF, GTP1/OBG family	0	0	0
AArc1_1665	Ferredoxin	0.123417	0.356957	0.112133
AArc1_1666	Acetyltransferase (GNAT) family	0	0.0213328	0
AArc1_1667	hypothetical protein	0	0	0
AArc1_1668	Transcriptional regulator, contains HTH domain	0	0	0
AArc1_1669	hypothetical protein	0.0955506	0	0
AArc1_1670	hypothetical protein	0.0459378	0	0
AArc1_1671	Lactoylglutathione lyase	0.119787	0	0
AArc1_1672	hypothetical protein	28.6023	19.9429	7.8666
AArc1_1673	Aldo/keto reductase	0.151882	0	0
AArc1_1674	Methylmalonyl-CoA mutase, large subunit	1.23223	1.00308	1.03074
AArc1_1675	Acetyltransferase (GNAT family)	1.64113	0.704037	0.129382
AArc1_1676	Aldehyde:ferredoxin oxidoreductase	0.776303	0.552475	0.56281
AArc1_1677	MFS family permease	0	0	0
AArc1_1678	Molybdopterin converting factor, small subunit	0	0	0
AArc1_1679	Acyl-CoA synthetase (AMP-forming)	1.2109	0.970875	0.381676
AArc1_1680	DnaJ-class molecular chaperone	0.146718	0.0823473	0.221599
AArc1_1681	hypothetical protein	0	0	0
AArc1_1682	hypothetical protein	0	0	0
AArc1_1684	Anthranilate phosphoribosyltransferase	0.218774	0	0.0395763
AArc1_1685	Phosphoribosylanthranilate isomerase	0.0340554	0	0
AArc1_1686	Anthranilate/para-aminobenzoate synthase component I	0.127227	0	0
AArc1_1687	Anthranilate/para-aminobenzoate synthase component II	0	0	0
AArc1_1688	hypothetical protein	0	0	0
AArc1_1689	Ribonucleotide reductase, alpha subunit	0.657464	0.217235	0.278805
AArc1_1690	hypothetical protein	0	0	0
AArc1_1691	hypothetical protein	0	0	0
AArc1_1692	hypothetical protein	0	0	0
AArc1_1693	hypothetical protein	1.07535	0.130119	0.606824
AArc1_1695	Type I site-specific restriction-modification system, R (restriction) subunit	0	0	0
AArc1_1696	hypothetical protein	0	0	0
AArc1_1697	Transposase, IS5 family	0	0	0
AArc1_1698	hypothetical protein	0	0	0
AArc1_1699	hypothetical protein	0	0	0
AArc1_1700	Transposable element, IS605 OrfB family	0.0183751	0	0.0665922
AArc1_1701	REP element-mobilizing transposase RayT	0.184223	0.882338	0.0983028
AArc1_1702	hypothetical protein	0	0.00533319	0
AArc1_1703	hypothetical protein	0.0268859	0	0
AArc1_1704	hypothetical protein	0	0.0793182	0
AArc1_1705	Nucleotide-binding protein, UspA family	17.2478	0.520115	0.414021
AArc1_1706	Sodium:solute symporter	0.136324	0.0323379	0.21348
AArc1_1707	hypothetical protein	0	0	0
AArc1_1708	Signal transduction regulator	0	0	0
AArc1_1709	N-methylhydantoinase A/acetone carboxylase, betasubunit	0.130496	0.134503	0.077629
AArc1_1710	N-methylhydantoinase B/acetone carboxylase, alpha subunit	0.0597355	0.00799979	0.174665
AArc1_1711	Amidase related to nicotinamidase	0	0	0
AArc1_1712	PEP phosphonomutase	0.0215087	0.0159996	0
AArc1_1713	hypothetical protein	0	0	0
AArc1_1714	hypothetical protein	0.410179	0	0
AArc1_1715	Gamma-glutamyltransferase	0.313771	0.0965389	0.0970362
AArc1_1716	DNA modification methylase	0.111625	0.137893	0.241134
AArc1_1717	hypothetical protein	0.620713	0	0.0697633
AArc1_1718	hypothetical protein	0	0	0
AArc1_1719	Multimeric flavodoxin WrbA	0	0	0
AArc1_1720	hypothetical protein	0	0.0229141	0
AArc1_1721	A/G-specific DNA glycosylase	0	0	0
AArc1_1722	Triphosphoribosyl-dephospho-CoA synthetase	0.189645	0.124402	0
AArc1_1723	hypothetical protein	0.452835	0.512907	0
AArc1_1724	hypothetical protein	0	0	0
AArc1_1725	Ribosomal protein S17E	8.14705	13.0208	0.49165
AArc1_1726	hypothetical protein	0	0	0
AArc1_1727	Aspartate-semialdehyde dehydrogenase	1.28202	0.936145	0.944229
AArc1_1728	Transcriptional regulator, ArsR family	0	0	0
AArc1_1729	Nucleotide-binding protein, UspA family	4.29642	2.78199	0.630802
AArc1_1730	Phosphoglycerate dehydrogenase	0.798418	0.36281	0.34933
AArc1_1731	Dehydrogenase (flavoprotein)	1.05993	0.761779	0.406032
AArc1_1736	hypothetical protein	0	0.204331	0
AArc1_1737	Histidinol dehydrogenase	0.617083	0.38699	0.200542
AArc1_1738	Fe-S cluster assembly iron-binding protein IscA	0.0661504	0.111453	0
AArc1_1739	Flavin-binding protein dodecin	1.44107	0.379806	0.225145
AArc1_1740	Serine-pyruvate aminotransferase/archaeal aspartate aminotransferase	0.583286	0.289051	0.447382
AArc1_1741	hypothetical protein	0	0	0
AArc1_1742	hypothetical protein	0.998223	0.170276	1.35408
AArc1_1743	Nucleotide-binding protein, UspA family	0.336453	0.363852	0.224266
AArc1_1744	Nucleotide-binding protein, UspA family	2.82043	1.10667	1.86639
AArc1_1745	Small-conductance mechanosensitive channel	0.213352	0.238386	0.168196
AArc1_1746	Sugar-specific transcriptional regulator TrmB	1.05808	0.95515	0.942833
AArc1_1747	Dehydrogenase	0	0.950406	0.0362783
AArc1_1748	hypothetical protein	0	0	0
AArc1_1749	Deoxyribodipyrimidine photolyase	0.763506	2.74194	0.386621
AArc1_1750	Membrane-associated phospholipid phosphatase	0.0471887	0.040247	0.0840981
AArc1_1751	ABC-type transport system, periplasmic component	0.324932	0.583572	0.12342
AArc1_1752	Cell division GTPase	1.21671	0	0
AArc1_1753	hypothetical protein	0	0	0
AArc1_1754	C2C2 Zn finger	0	0	0
AArc1_1755	hypothetical protein	0.0663185	0	0
AArc1_1756	Folylpolyglutamate synthase	1.03089	0.0650144	0.175427
AArc1_1757	Cdc6-related protein, AAA superfamily ATPase	1.39279	0.46145	0.938017
AArc1_1758	tRNA C32,U32 (ribose-2'-O)-methylase TrmJ	0.162004	0.202275	0.3558
AArc1_1759	hypothetical protein	0	0	0
AArc1_1760	Permease of the drug/metabolite transporter (DMT) superfamily	0	0	0
AArc1_1761	DNA-binding transcriptional regulator, Lrp family	0.526336	0.133802	0
AArc1_1762	Archaeal Glu-tRNA Gln amidotransferase subunit E	1.01116	0.135453	0.447633
AArc1_1763	ABC-type cobalamin/Fe3+-siderophores transport system, ATPase component	0	0	0
AArc1_1764	ABC-type Fe3+-siderophore transport system, permease component	0	0	0
AArc1_1765	ABC-type Fe3+-hydroxamate transport system, periplasmic component	0	0	0
AArc1_1766	Signal recognition particle 19 kDa protein	1.06695	0.373502	1.41026
AArc1_1767	RNA-binding protein involved in rRNA processing	0.206904	0	0
AArc1_1768	hypothetical protein	0.0496128	0.035999	0
AArc1_1769	hypothetical protein	0	0	0.109213
AArc1_1770	hypothetical protein	0	0	0
AArc1_1771	Cysteinyl-tRNA synthetase	0.617535	0.0495348	0.0824506
AArc1_1772	hypothetical protein	0.35573	0.0458283	0.310764
AArc1_1773	Stress-induced morphogen	0.199645	0.0733314	0
AArc1_1774	hypothetical protein	2.09808	2.94241	3.73913
AArc1_1775	hypothetical protein	0.238355	0.782093	0.168704
AArc1_1776	Fumarase	1.75645	11.4103	2.94673
AArc1_1777	Zn-ribbon containing protein	0	0	0
AArc1_1778	hypothetical protein	0	0	0.158305
AArc1_1779	hypothetical protein	0	0	0
AArc1_1780	hypothetical protein	0	0	0
AArc1_1781	XerD/XerC family integrase	0.0197163	0.0885391	0
AArc1_1782	hypothetical protein	0.0747514	0	0
AArc1_1783	hypothetical protein	0.268613	0.0602465	0
AArc1_1784	Zn-dependent hydrolase of the beta-lactamase fold	0.108897	0.0646757	0.316985
AArc1_1785	Transcriptional regulator, ArsR family	0	0	0
AArc1_1786	Diphthamide synthase subunit DPH2	0.188755	0.0898724	0.0362783
AArc1_1787	Uncharacterized membrane protein	0.565543	0.525427	0.56281
AArc1_1788	Cell division ATPase FtsA	1.1652	0.526307	1.01095
AArc1_1789	Zn finger domain containing protein	0	0	0
AArc1_1790	hypothetical protein	0.0555641	0	0
AArc1_1791	RNA methylase	0.261353	0.185574	0.0634212
AArc1_1792	ABC-type antimicrobial peptide transport system,permease component	0	0	0
AArc1_1793	ABC-type antimicrobial peptide transport system,permease component	0	0	0
AArc1_1794	ABC-type antimicrobial peptide transport system,ATPase component	0	0	0
AArc1_1795	Membrane associated serine protease	0.0633654	0.0556813	0
AArc1_1796	DNA-directed RNA polymerase, subunit L	0.435588	0.0639983	0
AArc1_1797	hypothetical protein	0.163346	0.174569	0
AArc1_1798	Zn ribbon containing protein	0.112527	0.121306	0.0475659
AArc1_1799	Imidazoleglycerol-phosphate synthase	1.02536	0.0199995	0.150944
AArc1_1800	Membrane protein	1.43973	1.69966	1.60433
AArc1_1801	CopG-family DNA-binding protein	0.900331	0.0839978	0.727829
AArc1_1802	hypothetical protein	0	0	0
AArc1_1803	Periplasmic DMSO/TMAO reductase YedYZ, molybdopterin-dependent catalytic subunit	0.246833	0.205597	0.0602501
AArc1_1804	Menaquinone-specific isochorismate synthase	0.0165376	0	0
AArc1_1805	2-succinyl-6-hydroxy-2,4-cyclohexadiene-1-carboxylate synthase	0.229348	0.161372	0.0914559
AArc1_1806	DnaJ-class molecular chaperone	0	0	0
AArc1_1807	SAM-dependent methyltransferase	0	0.0453321	0
AArc1_1808	Dihydroxynaphthoic acid synthase	1.9711	0.515235	0.803944
AArc1_1809	1,4-dihydroxy-2-naphthoate octaprenyltransferase	0.104545	0.201235	0.0428743
AArc1_1810	L-alanine-DL-glutamate epimerase	0.0399289	0.042303	0
AArc1_1811	Acyl-CoA synthetase	0.0724176	0.371489	0.0781369
AArc1_1812	hypothetical protein	0.307955	0.0931043	0
AArc1_1813	RNA polymerase III subunit C34, Lrp/AsnC family	0.127047	0.0616919	0
AArc1_1814	hypothetical protein	0	0	0
AArc1_1815	Asp-tRNAAsn/Glu-tRNAGln amidotransferase A subunit	0.253339	0.161079	0.254704
AArc1_1816	Asp-tRNAAsn/Glu-tRNAGln amidotransferase C subunit	0.0842424	0.0828434	0
AArc1_1817	Transcription initiation factor TFIIB	1.05611	0.641309	1.25386
AArc1_1818	Alpha/beta superfamily hydrolase	0	0.290454	0.0840981
AArc1_1819	hypothetical protein	0	0	0
AArc1_1820	Transcriptional regulator, contains HTH domain	0.0330752	0	0
AArc1_1821	Fe-S-cluster-containing dehydrogenase component	0.0687877	0.0464389	0.0452836
AArc1_1822	Polysulphide reductase, NrfD	0.930416	1.59729	1.56843
AArc1_1823	hypothetical protein	0	0	0
AArc1_1824	hypothetical protein	0	0	0
AArc1_1825	Mrp family protein, ATPase, contains iron-sulfurcluster	1.48764	0.238951	0.778064
AArc1_1826	Cupin domain containing protein	0	0	0.133184
AArc1_1827	Asparagine synthase (glutamine-hydrolyzing)	0.149142	0.105261	0.0317106
AArc1_1828	Metal-dependent phosphoesterase (PHP family)	0.170277	0.157169	0.131921
AArc1_1829	Phosphoribosylformylglycinamidine (FGAM) synthase, synthetase domain	0.773936	0.15274	0.351486
AArc1_1830	hypothetical protein	0	0	0
AArc1_1831	Signal transduction histidine kinase	0.141386	0.0173329	0.107184
AArc1_1832	Asp-tRNAAsn/Glu-tRNAGln amidotransferase A subunit	0.893485	1.27441	0.116443
AArc1_1833	Acetyltransferase	0.308542	0.122277	0
AArc1_1834	Aspartate/tyrosine/aromatic aminotransferase	0.650384	0.338653	0.517527
AArc1_1835	DNA-binding transcriptional regulator, Lrp family	1.05063	0.294113	0.490892
AArc1_1836	hypothetical protein	0.283436	0	0.390049
AArc1_1837	Thiol-disulfide isomerase	0.174235	0.0293326	0
AArc1_1838	NADH:flavin oxidoreductase	1.06993	0.508884	0
AArc1_1839	hypothetical protein	0.119787	0.0264394	0
AArc1_1840	Tripartite tricarboxylate transporter	0	0	0.0329802
AArc1_1841	Ribosomal protein L12E	0	0.0573318	0
AArc1_1842	Ribosomal protein L10	1.0563	0.458197	0.380663
AArc1_1843	Ribosomal protein L1	7.06383	1.20678	2.86873
AArc1_1844	hypothetical protein	0.0798578	0.0387778	0
AArc1_1845	Glycosyltransferase	0.06323	0.0743022	0
AArc1_1846	Ribosomal protein L11	0.504073	0	0.181134
AArc1_1847	hypothetical protein	0.198451	0	0.139527
AArc1_1848	Zn finger domain containing protein	0	0	0
AArc1_1849	hypothetical protein	0	0	0
AArc1_1850	Phosphoenolpyruvate carboxykinase	0.225325	0	0
AArc1_1851	MFS family permease	0	0.0387778	0
AArc1_1852	hypothetical protein	0	0	0
AArc1_1853	hypothetical protein	0.0459378	0.0440657	0.0792765
AArc1_1854	hypothetical protein	0.297652	0.366674	0
AArc1_1855	Phosphatase of the HAD superfamily	0.307968	0	0
AArc1_1856	hypothetical protein	4.70808	5.00301	0
AArc1_1857	Acyl-CoA hydrolase	0.446478	0.219811	0.459305
AArc1_1858	hypothetical protein	0	0	0
AArc1_1859	Pheromone shutdown protein TraB, contains GTxH motif	0.436749	0.530939	0.82576
AArc1_1860	Zn-dependent protease	0	0	0.0634212
AArc1_1861	Phosphoribosylaminoimidazole (AIR) synthetase	0.813098	0.0900299	0.517527
AArc1_1862	O-acetyl-ADP-ribose deacetylase	0	0	0
AArc1_1863	hypothetical protein	0	0	0
AArc1_1864	hypothetical protein	0	0	0
AArc1_1865	DNA-binding ferritin-like protein	2.00808	2.12261	0
AArc1_1866	Lactaldehyde dehydrogenase, Succinate semialdehyde dehydrogenase	0.082811	0.20928	0
AArc1_1867	hypothetical protein	0.0555641	0.383895	0
AArc1_1868	Cys-tRNA(Pro)/Cys-tRNA(Cys) deacylase, ybaK family	0	0	0
AArc1_1869	hypothetical protein	0	0	0
AArc1_1870	ABC-type Mn/Zn transport system, periplasmic component/surface adhesin	0	0.0866859	0
AArc1_1871	ABC-type Mn/Zn transport system, ATPase component	0.304912	0	0.170225
AArc1_1872	ABC-type Mn/Zn transport system, permease component	0	0	0.0711599
AArc1_1873	Acyl-CoA synthetase, ATP-grasp containing subunit= acetyl-CoA synthetase	0.597457	0.118392	0.478712
AArc1_1874	BioD-like N-terminal domain of phosphotransacetylase	2.42103	0.898159	1.14464
AArc1_1875	hypothetical protein	0.718721	0.263993	1.28088
AArc1_1876	nanoRNase/pAp phosphatase, hydrolyzes c-di-AMP and oligoRNAs	0.476904	0.117645	0.363154
AArc1_1878	hypothetical protein	0	0	0
AArc1_1879	hypothetical protein	0	0	0
AArc1_1880	Zn-dependent hydrolase of the beta-lactamase fold	0.0330752	0	0
AArc1_1881	Molybdopterin-guanine dinucleotide biosynthesis protein	0.305634	1.06274	0.195469
AArc1_1882	ABC-type molybdate transport system, periplasmiccomponent	0	0	0
AArc1_1883	ABC-type sulfate transport system, permease component	0	0	0.103505
AArc1_1884	Transcriptional regulator, contains HTH domain	0	0	0
AArc1_1885	Enoyl-CoA hydratase/carnithine racemase	2.32741	3.79726	1.99831
AArc1_1886	hypothetical protein	0	0	0
AArc1_1887	hypothetical protein	0	0	0
AArc1_1888	hypothetical protein	0.438689	0.47989	0.314573
AArc1_1889	hypothetical protein	0.167214	0.281729	0
AArc1_1890	Aspartate carbamoyltransferase, regulatory subunit	0.37388	0	0
AArc1_1891	Aspartate carbamoyltransferase, catalytic chain	1.89905	0.209302	1.14959
AArc1_1892	hypothetical protein	0.271849	0.0352525	0.129382
AArc1_1893	Xanthine/uracil permease	0.0290392	0.028202	0.0517527
AArc1_1894	AAA family ATPase	0.0202126	0	0
AArc1_1895	Cobalamin biosynthesis protein CobN	0.0215087	0	0
AArc1_1896	Precorrin isomerase	0.0286783	0	0
AArc1_1897	Precorrin-6B methylase 1	0.0275627	0.0691049	0
AArc1_1898	hypothetical protein	0	0	0
AArc1_1899	Transcriptional regulator/sugar kinase	0.127408	0	0.0840981
AArc1_1900	Fe-S cluster biogenesis protein NfuA, 4Fe-4S-binding domain	0.0663185	0	0
AArc1_1901	hypothetical protein	2.55731	0.194366	0.782759
AArc1_1902	Homoserine dehydrogenase	2.09241	0.500884	1.02972
AArc1_1903	Translation elongation factor EF-1 alpha	5.60278	0.830364	2.7916
AArc1_1904	Ribosomal protein S10	2.76917	1.49224	3.07281
AArc1_1905	Membrane associated serine protease	0	0	0
AArc1_1907	hypothetical protein	2.40397	0.600609	0.459305
AArc1_1908	Acid phosphatase	0.239032	0	0
AArc1_1909	Ribosomal protein RSM22	0.0627337	0	0.0781369
AArc1_1910	Prephenate dehydrogenase	0.0580784	0	0
AArc1_1911	hypothetical protein	0.983335	0.491102	1.3169
AArc1_1912	hypothetical protein	0.0286783	0.0213328	0
AArc1_1913	hypothetical protein	0.326691	0.117645	0
AArc1_1914	Sirohydrochlorin ferrochelatase	0	0	0
AArc1_1915	hypothetical protein	0.123417	0.013333	0
AArc1_1916	hypothetical protein	0.0798578	0.0681103	0
AArc1_1917	hypothetical protein	0.483609	0	5.01354
AArc1_1918	Adenylosuccinate synthase	2.80546	0.378268	2.09408
AArc1_1919	hypothetical protein	19.5441	3.82164	99.8813
AArc1_1920	hypothetical protein	0.313197	0.185417	0.19293
AArc1_1921	hypothetical protein	0.086363	0.236173	0
AArc1_1922	ABC-type spermidine/putrescine transport system,ATPase component	0.0179239	0	0.31191
AArc1_1923	hypothetical protein	0.155015	0	0
AArc1_1924	ATPase involved in archaellum/pili biosynthesis	0.0884137	0.453925	0.207519
AArc1_1925	Pilus assembly protein TadC	0.0215087	0.339738	0.206122
AArc1_1926	SAM-dependent methyltransferase	0	0	0
AArc1_1928	hypothetical protein	0	0	0
AArc1_1929	Acetyltransferase (GNAT) family	0.752493	0.229098	0.291109
AArc1_1930	5'-3' exonuclease	0.0943775	0.106933	0
AArc1_1931	N-methylhydantoinase A/acetone carboxylase, betasubunit	1.47258	0.395036	0.789228
AArc1_1932	N-methylhydantoinase B/acetone carboxylase, alpha subunit	0.73112	0.251879	0.291109
AArc1_1933	Xaa-Pro aminopeptidase	1.00703	0.0387778	0.0711599
AArc1_1934	hypothetical protein	0	0	0
AArc1_1935	hypothetical protein	0	0	0
AArc1_1936	Mevalonate pyrophosphate decarboxylase	0.716161	0.481268	0.795697
AArc1_1937	Calcineurin family phosphoesterase	0	0	0.216016
AArc1_1938	EndoIII-related endonuclease	0.22192	0.0413322	0
AArc1_1939	hypothetical protein	0	0	0
AArc1_1940	NAD kinase	0	0	0
AArc1_1941	Zn-dependent amino- or carboxypeptidase, M28 family	1.60418	0.328936	0.187603
AArc1_1942	Geranylgeranyl pyrophosphate synthase	0.0399289	0.0340552	0.148789
AArc1_1943	FKBP-type peptidyl-prolyl cis-trans isomerase 2	0.223623	0.135882	0
AArc1_1944	Adenylate cyclase, class 2	0.774486	0.0681103	0
AArc1_1945	Archaeal S-adenosylmethionine synthetase	2.43187	0.962901	0.173903
AArc1_1946	tRNA S(4)U 4-thiouridine synthase	0.173604	0.295243	0
AArc1_1947	hypothetical protein	0.0882005	0	0
AArc1_1948	Cysteine synthase	0.300437	0	0
AArc1_1949	hypothetical protein	0.44622	0	0.407555
AArc1_1950	Thiol-disulfide isomerase	0.0555641	0.0413322	0
AArc1_1951	Signal transduction histidine kinase, contains REC and PAS domains	0	0	0.161727
AArc1_1952	RecA-superfamily ATPase implicated in signal transduction	0.846386	0.273527	0.176567
AArc1_1953	Prenyltransferase family protein containing thioredoxin domain	0.170786	0.108448	0.0521336
AArc1_1954	Methyl-accepting chemotaxis protein	0	0	0.128493
AArc1_1955	Aconitase A	1.06756	0.329885	0.958694
AArc1_1956	Dihydrofolate reductase	0.0404252	0	0
AArc1_1957	Thymidylate synthase	0.294473	0.498806	0.0761054
AArc1_1958	DNA repair protein, contains HHH and RNaseH-likedomain	0.0125467	0.00933309	0
AArc1_1959	Helicase	0.0161315	0	0
AArc1_1960	Phosphoribosylamine-glycine ligase	1.0197	0.173372	0.452836
AArc1_1961	4-aminobutyrate aminotransferase or related aminotransferase	2.25737	4.06065	0.677098
AArc1_1962	hypothetical protein	0	0	0
AArc1_1963	Transcriptional regulator, PadR family	17.1017	4.75424	6.47921
AArc1_1964	Transposase, IS5 family	0	0	0
AArc1_1965	hypothetical protein	0	0	0
AArc1_1966	Zn finger containing protein	0.537394	0.028202	0.115431
AArc1_1967	5,10-methylene-tetrahydrofolate dehydrogenase	0.814833	0.124605	0.310516
AArc1_1968	Glycine/serine hydroxymethyltransferase	1.64368	0.281729	1.95189
AArc1_1969	hypothetical protein	0	0.0154796	0
AArc1_1970	hypothetical protein	2.39697	1.02425	1.79828
AArc1_1971	RNase P/RNase MRP subunit p30	0.221424	0.148311	0
AArc1_1972	SAM-dependent methyltransferase	0.113068	0	0
AArc1_1973	RNase P/RNase MRP subunit POP5	0.284022	0.510961	0.976832
AArc1_1974	20S proteasome, alpha subunit	11.6854	4.88197	11.8297
AArc1_1975	Ribosome maturation protein Sdo1	1.9245	0.461293	0.305444
AArc1_1976	GTP-binding protein protease modulator	1.06386	0.335128	0.438504
AArc1_1977	Acetyl-CoA acetyltransferase	0.831248	0.309592	0.713501
AArc1_1978	hypothetical protein	0.143391	0	0
AArc1_1979	hypothetical protein	0.682422	2.09343	0.517527
AArc1_1980	Exonuclease, contains RNaseH-like domain	0	0	0
AArc1_1981	Acyl-CoA thioesterase FadM	0.0606379	0.0439988	0.21348
AArc1_1982	hypothetical protein	0	0.275993	0
AArc1_1984	Acetyltransferase (GNAT) family	0.61936	0.291017	0.0824506
AArc1_1985	3-phosphoglycerate kinase	0.364705	0.0176263	0.561668
AArc1_1986	CBS domain	0.891467	0.969093	1.37791
AArc1_1987	Archaeal GTP cyclohydrolase III	0.162004	0.0735341	0
AArc1_1988	hypothetical protein	2.15616	1.00132	0.588687
AArc1_1989	Succinyl-CoA:mesaconate CoA-transferase	1.50962	0.220149	0.820177
AArc1_1990	Methylmalonyl-CoA mutase, C-terminal domain/subunit	0.173378	0	0
AArc1_1991	Glutamate mutase epsilon subunit	2.29511	0.232194	1.86703
AArc1_1992	Methylaspartate ammonia-lyase	0.748966	0	0.238594
AArc1_1993	Mesaconyl-CoA hydratase (Acyl dehydratase family) or enoyl-CoA hydratase of the maoC family	3.01137	0.0146663	0.70513
AArc1_1994	Beta-methylmalyl-CoA lyase, Citrate lyase beta subunit family	5.19989	0.733555	1.36473
AArc1_1995	hypothetical protein	0	0	0
AArc1_1997	hypothetical protein	1.23989	0.952211	0.315211
AArc1_1998	hypothetical protein	0	0	0
AArc1_1999	Uracil-DNA glycosylase	0.323828	0.0352525	0
AArc1_2000	hypothetical protein	0.105751	2.8111	0
AArc1_2001	Mrp family protein, ATPase, contains iron-sulfurcluster	0.454279	0.950449	0.40641
AArc1_2002	hypothetical protein	0	0	0
AArc1_2003	hypothetical protein	0	0	0
AArc1_2004	Pilin/flagellin	0	0	0
AArc1_2005	HerA helicase	0	0	0
AArc1_2006	Pilin/flagellin, contains class III signal peptide	0.0716629	0.0239994	0
AArc1_2007	Pilin/flagellin	0	0	0
AArc1_2008	ATPase involved in archaellum/pili biosynthesis	0	0	0
AArc1_2009	Pilus assembly protein TadC	0	0	0
AArc1_2010	Pilin/flagellin	0	0	0
AArc1_2011	Pilin/flagellin	0	0	0
AArc1_2012	Pilin/flagellin	0	0	0
AArc1_2013	Surface protein, possibly associated with type IV pili like system	0	0	0
AArc1_2014	WD40/PQQ-like beta propeller repeat containing protein	0	0	0
AArc1_2015	Surface protein, possibly associated with type IV pili like system	0	0	0
AArc1_2016	ABC-type branched-chain amino acid transport system, periplasmic component	0	0	0
AArc1_2017	Cobalamin biosynthesis protein CbiG	0	0	0
AArc1_2018	Precorrin-3B methylase	0	0	0
AArc1_2019	Precorrin-3B methylase	0.0435588	0	0
AArc1_2020	Ferredoxin	0	0	0
AArc1_2021	hypothetical protein	0	0	0
AArc1_2022	Sirohydrochlorin iron chelatase fused to [2Fe-2S] Ferredoxin	0	0	0
AArc1_2023	hypothetical protein	0	0	0
AArc1_2024	WD40/PQQ-like beta propeller repeat containing protein	0	0	0
AArc1_2025	hypothetical protein	0	0	0
AArc1_2026	hypothetical protein	0	0	0
AArc1_2027	hypothetical protein	0	0	0
AArc1_2028	hypothetical protein	0.0250935	0	0
AArc1_2029	hypothetical protein	0.107543	0.105758	0
AArc1_2030	Nucleotide-binding protein, UspA family	6.31288	2.63571	0.194072
AArc1_2031	Nucleotide-binding protein, UspA family	1.47011	1.48475	1.19259
AArc1_2032	Acyl-coenzyme A synthetase/AMP-(fatty) acid ligase	0.132649	0.0494895	0.077629
AArc1_2033	Sensory protein, contains PAS domain	0.00896196	0.0761101	0
AArc1_2034	Acyl-coenzyme A synthetase/AMP-(fatty) acid ligase	0.860816	1.01544	0.26295
[truncated: 1,476 more rows]

## Sheet: Plasmid 1
Table SXXb	Proteome of Natronolimnobius sulfurireducens AArc1 plasmid 1, with nemPAI values of proteins detected in corresponding aerobic- (green), DMSO- (red) and sulfur-respiring (blue) cells.
locus_tag	product	Aerobic	DMSO	S0
AArc1_4001	orc1/cdc6 family replication initiation protein	0.202643	0.237549	0
AArc1_4002	hypothetical protein	0	0.0546414	0
AArc1_4003	hypothetical protein	0.158645	0	0
AArc1_4004	chromosome partitioning protein ParA	0.549231	0.0866859	0
AArc1_4005	hypothetical protein	0.14771	0.165687	0
AArc1_4006	hypothetical protein	0	0	0
AArc1_4007	Site-specific recombinase XerD	0	0	0
AArc1_4008	SMC domain-containing protein	0.0993034	0.368009	0.0126842
AArc1_4009	hypothetical protein	0.0128626	0.0791154	0
AArc1_4010	DEAD/DEAH box helicase domain protein	0	0.0119997	0
AArc1_4011	helix-hairpin-helix motif protein	0.0617083	0	0
AArc1_4012	ATP-dependent helicase YprA	0	0.00666649	0
AArc1_4013	tyrosyl-DNA phosphodiesterase	0.0394326	0	0
AArc1_4014	hypothetical protein	0.476813	0	0
AArc1_4015	ATP-dependent DNA helicase PcrA	0.156492	0	0
AArc1_4016	PD-(D/E)XK nuclease family protein	0.290392	0	0
AArc1_4017	DNA helicase UvrD	0.249425	0.0503028	0
AArc1_4018	AAA family ATPase	1.22201	0.699815	0.0461723
AArc1_4019	hypothetical protein	0	0	0
AArc1_4020	hypothetical protein	0	0	0
AArc1_4021	hypothetical protein	0	0	0
AArc1_4022	hypothetical protein	0	0	0
AArc1_4023	hypothetical protein	0	0	0
AArc1_4024	hypothetical protein	0.0508186	0.0733076	0.0443948
AArc1_4025	hypothetical protein	0	0	0
AArc1_4026	hypothetical protein	0	0	0
AArc1_4027	transfer complex protein	0	0	0
AArc1_4028	conjugation protein	0	0	0.0323454
AArc1_4029	hypothetical protein	0	0	0
AArc1_4030	hypothetical protein	0	0	0
AArc1_4031	hypothetical protein	0.171901	0.0526307	0
AArc1_4032	hypothetical protein	0	0.042303	0
AArc1_4033	pyrrolo-quinoline quinone	0	0	0
AArc1_4034	hypothetical protein	0	0	0
AArc1_4035	hypothetical protein	0	0	0
AArc1_4036	hypothetical protein	0	0	0
AArc1_4037	MBL fold metallo-hydrolase	0	0.0430042	0
AArc1_4038	IS5/IS1182 family transposase	0	0	0
AArc1_4039	hypothetical protein	0.0806576	0.631568	0
AArc1_4040	hypothetical protein	0.238876	0	0
AArc1_4041	hypothetical protein	0.050187	0.0602465	0
AArc1_4042	IS4/IS5 family transposase	0	0	0
AArc1_4043	hypothetical protein	0	0	0
AArc1_4044	hypothetical protein	0	0	0
AArc1_4045	hypothetical protein	0	0	0
AArc1_4046	DNA-binding protein	0	0	0
AArc1_4047	hypothetical protein	0	0	0
AArc1_4048	hypothetical protein	0.102901	0	0
AArc1_4049	hypothetical protein	0	0.014101	0
AArc1_4050	hypothetical protein	0	0	0
AArc1_4051	hypothetical protein	1.11438	0.386449	0
AArc1_4052	PadR family transcriptional regulator	0	0	0
AArc1_4053	ATPase	0	0	0
AArc1_4054	transposase	0	0	0
AArc1_4055	AAA family ATPase	0	0	0
AArc1_4056	hypothetical protein	0	0	0
AArc1_4057	N6 adenine-specific DNA methyltransferase	0.453106	0.0866859	0
AArc1_4058	hypothetical protein	0.704201	0.149306	0
AArc1_4059	adenine-specific DNA methylase	0.119787	0.0469135	0
AArc1_4060	hypothetical protein	0.549231	0.133351	0
AArc1_4061	ATPase AAA	1.35713	0.377137	0
AArc1_4062	hypothetical protein	0	0	0
AArc1_4063	disulfide bond formation protein DsbA	0.0580784	0.618166	0
AArc1_4064	hypothetical protein	0	0	0
AArc1_4065	hypothetical protein	0	0	0
AArc1_4066	hypothetical protein	0	0	0
AArc1_4067	hypothetical protein	0	0	0
AArc1_4068	ISH9-type transposase	0	0	0
AArc1_4069	hypothetical protein	0	0.0546414	0
AArc1_4070	hypothetical protein	0	0	0
AArc1_4071	5-methylcytosine-specific restriction enzyme subunit McrC	0	0.0119997	0.0296822
AArc1_4072	5-methylcytosine-specific restriction enzyme subunit McrB	0.0762279	0	0
AArc1_4073	hypothetical protein	0.6021	0	0
AArc1_4074	hypothetical protein	0	0.0370151	0
AArc1_4075	transcription factor TFIIB cyclin-related protein	0.0215087	0	0
AArc1_4076	hypothetical protein	0	0	0
AArc1_4077	hypothetical protein	0	0	0
AArc1_4078	hypothetical protein	0	0	0
AArc1_4079	transposase domain	0	0	0
AArc1_4080	hypothetical protein	0	0	0
AArc1_4081	hypothetical protein	0	0	0
AArc1_4082	hypothetical protein	0	0	0
AArc1_4083	MarR family transcriptional regulator	0	0.0346657	0
AArc1_4084	hypothetical protein	0	0	0
	No. proteins expressed	29	28	5

## Sheet: Plasmid 2
Supplemental Data Set 1	Proteome of Natronolimnobius sulfurireducens AArc1 plasmid 2, with nemPAI values of proteins detected in corresponding aerobic- (green), DMSO- (red) and sulfur-respiring (blue) cells.
locus_tag	product	Aerobic	DMSO	S0
AArc1_5001	orc1/cdc6 family replication initiation protein	0.217478	0.445949	0.581202
AArc1_5002	malate dehydrogenase	0.0202126	0	0.103505
AArc1_5003	PAS domain S-box-containing protein	0.0668599	0.0185755	0
AArc1_5004	S-layer-related duplication domain-containing protein	0.00735004	0	0
AArc1_5005	HoxA-like transcriptional regulator	0.0609413	0	0
AArc1_5006	signal transduction histidine kinase	0.172566	0	0
AArc1_5007	site-specific recombinase XerD	0	0	0
AArc1_5008	hypothetical protein	0	0	0
AArc1_5009	hypothetical protein	0	0	0
AArc1_5010	hypothetical protein	0.17517	0	0.756883
AArc1_5011	chromosome partitioning protein ParA	1.11387	0.974107	0.655025
AArc1_5012	hypothetical protein	0	0	0
AArc1_5013	IS5/IS1182 family transposase	0	0	0
AArc1_5014	haloacid dehalogenase superfamily	0.326691	0.3368	0
AArc1_5015	hypothetical protein	0	0.148604	0
AArc1_5016	branched-chain amino acid ABC transporter permease	0.0614376	0.213619	0.650844
AArc1_5017	branched-chain amino acid ABC transporter permease	0.304912	0.418446	0.658834
AArc1_5018	ABC transporter ATP-binding protein	0.867309	1.25075	2.41056
AArc1_5019	ABC transporter ATP-binding protein	0.326691	0.0896459	0.582217
AArc1_5020	ABC transporter substrate-binding protein	0	0	0
AArc1_5021	ABC transporter permease	0.192069	0.213957	0.256354
AArc1_5022	ABC transporter ATP-binding protein	0.137936	0.277708	0
AArc1_5023	hypothetical protein	0	0.105261	0
AArc1_5024	multi-sensor signal transduction histidine kinase	0.0271115	0.0755902	0
AArc1_5025	methyl-accepting chemotaxis protein	0	0	0
AArc1_5026	transposase	0	0	0
AArc1_5027	hypothetical protein	0	0	0
AArc1_5028	proline racemase	0.424699	0.280892	0
AArc1_5029	heavy metal translocating P-type ATPase	0.298001	0.37542	0
AArc1_5030	ArsR family transcriptional regulator	0	0	0
AArc1_5031	hypothetical protein	0	0	0
AArc1_5032	putative oxidoreductase	0.465517	3.83649	0.0976711
AArc1_5033	IS1341-type transposase	0	0.0158636	0
AArc1_5034	IS200/IS605 family transposase	0	0	0
AArc1_5035	SOUL heme-binding protein	0	0.0881551	0
AArc1_5036	transcription factor	0.0798578	1.02014	0.14232
AArc1_5037	transposase domain	0	0	0
AArc1_5038	hypothetical protein	0	0	0
AArc1_5039	hypothetical protein	0	0	0
AArc1_5040	transposase	0	0	0
AArc1_5041	hypothetical protein	0	0	0.226418
AArc1_5042	hypothetical protein	0	0	0
AArc1_5043	transcriptional regulator	0	0	0
AArc1_5044	cytotoxic translational repressor of toxin-antitoxin stability system	0.479147	2.79662	0
AArc1_5045	hypothetical protein	0.130676	0.0634545	0
AArc1_5046	sodium symporter	0.0722822	0.0835899	0.0840981
AArc1_5047	FAD-dependent oxidoreductase	0.197975	0.14013	0.288573
AArc1_5048	restriction endonuclease	0	0	0
AArc1_5049	hypothetical protein	0	0	0
AArc1_5050	transposase	0	0	0
AArc1_5051	transposase	0	0	0
AArc1_5052	IclR family transcriptional regulator	0.429444	1.29274	0
AArc1_5053	hypothetical protein	0	0	0
AArc1_5054	hypothetical protein	0	0.138978	0
AArc1_5055	TRAP transporter, 4TM/12TM fusion protein	0	0.0737822	0
AArc1_5056	long-chain-fatty-acid--CoA ligase	0.0727785	0.199179	0
AArc1_5057	acyl-CoA dehydrogenase	1.53428	1.22908	0.42049
AArc1_5058	acetyl-CoA acetyltransferase	0.106789	0.182998	0
AArc1_5059	3-hydroxybutyryl-CoA dehydrogenase	0.576433	0.483599	0
AArc1_5060	enoyl-CoA hydratase/carnithine racemase	0	0.0264394	0
AArc1_5061	IS6 family transposase	0	0	0
AArc1_5062	polysaccharide biosynthesis protein	0	0	0
AArc1_5063	GTP cyclohydrolase III	0.39488	0	0
AArc1_5064	oxidoreductase	0	0	0
AArc1_5065	hypothetical protein	0	0	0
AArc1_5066	IS5/IS1182 family transposase	0	0	0
AArc1_5067	circadian clock protein KaiC	0.0466022	0.18266	0.139657
AArc1_5068	signal transduction histidine kinase	0	0	0
AArc1_5069	signal transduction histidine kinase	0	0.028202	0
AArc1_5070	IS6 family transposase	0	0	0
AArc1_5071	CoA transferase	0	0	0
AArc1_5072	acyl-CoA dehydrogenase	6.00696	4.43413	0
AArc1_5073	citrate lyase subunit beta	5.19989	0.345324	0
AArc1_5074	acyl dehydratase	2.20923	0	0
AArc1_5075	electron transfer flavoprotein subunit alpha	1.35604	0.111045	0.407552
AArc1_5076	electron transfer flavoprotein subunit beta	0.118298	0	0
AArc1_5077	IclR family transcriptional regulator	1.08426	1.39321	0
AArc1_5078	transposase, IS605 OrfB family protein	0	0.0853311	0
AArc1_5079	IS5/IS1182 family transposase	0	0	0
AArc1_5080	IS240-type transposase (ISH102)	0	0	0
AArc1_5081	hypothetical protein	0	0	0
AArc1_5082	hypothetical protein	0	0	0.478712
AArc1_5083	hypothetical protein	0	0	0
AArc1_5084	acyltransferase	0	0	0
AArc1_5085	2-heptaprenyl-1,4-naphthoquinone methyltransferase	0	0	0
AArc1_5086	hypothetical protein	0	0	0
AArc1_5087	peptidase	0.0399289	0.0569693	0
AArc1_5088	hypothetical protein	0	0	0
AArc1_5089	hypothetical protein	0	0	0
AArc1_5090	hypothetical protein	0	0.0773981	0
AArc1_5091	hypothetical protein	0	0	0
AArc1_5092	Zn-dependent protease with chaperone function	0	0	0
AArc1_5093	peptidase M48 Ste24p	0	0	0
AArc1_5094	hypothetical protein	0	0	0
AArc1_5095	hypothetical protein	0	0.014101	0
AArc1_5096	ABC transporter ATP-binding protein	0	0	0
AArc1_5097	heat shock protein HtpX	0	0.0475909	0
AArc1_5098	hypothetical protein	0	0.151994	0
AArc1_5099	hypothetical protein	0	0	0
AArc1_5100	major facilitator superfamily protein	0	0	0
AArc1_5101	signal transduction histidine kinase	0.0107543	0	0.0582217
AArc1_5102	EamA family transporter	0	0	0
AArc1_5103	DNA-binding protein	0	0.167903	0.258763
AArc1_5104	NAD(P)-dependent oxidoreductase	1.19368	0.914223	0.582217
AArc1_5105	hypothetical protein	0	0	0
AArc1_5106	hypothetical protein	0	0	0
AArc1_5107	hypothetical protein	0	0	0
AArc1_5108	hypothetical protein	0.132018	0.633672	0.305821
AArc1_5109	mannose-1-phosphate guanylyltransferase (GDP)	0.493634	0.0533319	0.126842
AArc1_5110	hypothetical protein	0	0	0
AArc1_5111	hypothetical protein	0	0.0581667	0
AArc1_5112	hypothetical protein	0	0	0
AArc1_5113	hypothetical protein	0	0	0
AArc1_5114	ribonuclease H	0	0	0
AArc1_5115	hydrogenase maturation protein HypF	0	0	0.230097
AArc1_5116	hydrogenase nickel incorporation protein HypB	0	0	0.465774
AArc1_5117	hydrogenase nickel incorporation protein HypA/HybF	0	0	0
AArc1_5118	hydrogenase expression/formation protein HypE	0	0	0.245825
AArc1_5119	hydrogenase expression/formation protein HypD	0	0	0.148789
AArc1_5120	hydrogenase assembly chaperone HypC/HupF	0	0	0
AArc1_5121	hypothetical protein	0	0	0
AArc1_5122	hydrogenase maturation protease	0	0	0
AArc1_5123	prokaryotic cytochrome b561	0	0	0.51486
AArc1_5124	Ni,Fe-hydrogenase I large subunit	0	0	0.795697
AArc1_5125	Ni,Fe-hydrogenase I small subunit	0	0	0.0646908
AArc1_5126	iron complex transport system ATP-binding protein	0.0537717	0	0
AArc1_5127	iron complex transport system permease protein	0	0.123837	0
AArc1_5128	iron complex transport system substrate-binding protein	0	0.671815	0
AArc1_5129	transcriptional regulator	0	0	0
AArc1_5130	hypothetical protein	0	0	0.272711
AArc1_5131	proline racemase	0	0	0
AArc1_5132	hypothetical protein	1.77083	0	0
AArc1_5133	sodium-dependent transporter	0.0451707	0	0.0517527
AArc1_5134	transcriptional regulator	0	0	0
AArc1_5135	GNAT family N-acetyltransferase	0	0	0.135851
AArc1_5136	IS110 family transposase	0	0	0
AArc1_5137	acetyltransferase (GNAT) family protein	0	0	0.122913
AArc1_5138	hypothetical protein	0	0	0
AArc1_5139	S26 family signal peptidase	0	0	0
AArc1_5140	hypothetical protein	0	0	0
AArc1_5141	hypothetical protein	0	0	0
AArc1_5142	von Willebrand factor type A	0.127498	0	0
AArc1_5143	hypothetical protein	0.25468	0	0
AArc1_5144	hypothetical protein	0.190986	0	0
AArc1_5145	hypothetical protein	0	0	0
AArc1_5146	hypothetical protein	0	0	0
AArc1_5147	hypothetical protein	0	0	0
AArc1_5148	hypothetical protein	0	0	0
AArc1_5149	hypothetical protein	0	0	0
AArc1_5150	Fe-S cluster assembly protein SufB	0	0	0
AArc1_5151	hypothetical protein	0	0	0
AArc1_5152	transposase	0	0	0
AArc1_5153	FAD-binding oxidoreductase	0.347613	0.151519	0.0646908
AArc1_5154	hypothetical protein	0	0	0
	No. proteins expressed	49	51	35

## Sheet: Aerobic
CHROMOSOME						PLASMID 1						PLASMID 2
locus_tag	product	Aerobic	DMSO	S0		locus_tag	product	Aerobic	DMSO	S0		locus_tag	product	Aerobic	DMSO	S0
AArc1_1295	Ribosomal protein L14	59.6051	73.0555	52.321		AArc1_4061	ATPase AAA	1.35713	0.377137	0		AArc1_5072	acyl-CoA dehydrogenase	6.00696	4.43413	0
AArc1_1672	hypothetical protein	28.6023	19.9429	7.8666		AArc1_4018	AAA family ATPase	1.22201	0.699815	0.0461723		AArc1_5073	citrate lyase subunit beta	5.19989	0.345324	0
AArc1_0914	Transcriptional regulator, PadR family	26.9412	12.3441	28.0723		AArc1_4051	hypothetical protein	1.11438	0.386449	0		AArc1_5074	acyl dehydratase	2.20923	0	0
AArc1_1612	Ribosomal protein L13	26.2119	58.9036	8.91123		AArc1_4058	hypothetical protein	0.704201	0.149306	0		AArc1_5132	hypothetical protein	1.77083	0	0
AArc1_2946	hypothetical protein	23.8274	304.04	1.48789		AArc1_4073	hypothetical protein	0.6021	0	0		AArc1_5057	acyl-CoA dehydrogenase	1.53428	1.22908	0.42049
AArc1_1613	Ribosomal protein S9	23.7473	13.1691	16.322		AArc1_4004	chromosome partitioning protein ParA	0.549231	0.0866859	0		AArc1_5075	electron transfer flavoprotein subunit alpha	1.35604	0.111045	0.407552
AArc1_1501	AbrB family transcriptional regulator	22.9084	0	0.317106		AArc1_4060	hypothetical protein	0.549231	0.133351	0		AArc1_5104	NAD(P)-dependent oxidoreductase	1.19368	0.914223	0.582217
AArc1_1919	hypothetical protein	19.5441	3.82164	99.8813		AArc1_4014	hypothetical protein	0.476813	0	0		AArc1_5011	chromosome partitioning protein ParA	1.11387	0.974107	0.655025
AArc1_1287	Ribosomal protein L23	18.8266	2.3529	3.9238		AArc1_4057	N6 adenine-specific DNA methyltransferase	0.453106	0.0866859	0		AArc1_5077	IclR family transcriptional regulator	1.08426	1.39321	0
AArc1_3533	small GTP-binding protein	17.3025	7.9844	7.12577		AArc1_4016	PD-(D/E)XK nuclease family protein	0.290392	0	0		AArc1_5018	ABC transporter ATP-binding protein	0.867309	1.25075	2.41056
AArc1_1705	Nucleotide-binding protein, UspA family	17.2478	0.520115	0.414021		AArc1_4017	DNA helicase UvrD	0.249425	0.0503028	0		AArc1_5059	3-hydroxybutyryl-CoA dehydrogenase	0.576433	0.483599	0
AArc1_1963	Transcriptional regulator, PadR family	17.1017	4.75424	6.47921		AArc1_4040	hypothetical protein	0.238876	0	0		AArc1_5109	mannose-1-phosphate guanylyltransferase (GDP)	0.493634	0.0533319	0.126842
AArc1_3412	hypothetical protein	16.6867	1.47056	7.2608		AArc1_4001	orc1/cdc6 family replication initiation protein	0.202643	0.237549	0		AArc1_5044	cytotoxic translational repressor of toxin-antitoxin stability system	0.479147	2.79662	0
AArc1_3090	Isocitrate dehydrogenase	16.625	8.15952	6.97315		AArc1_4031	hypothetical protein	0.171901	0.0526307	0		AArc1_5032	putative oxidoreductase	0.465517	3.83649	0.0976711
AArc1_1607	Ribosomal protein S4	16.4057	12.531	7.10635		AArc1_4003	hypothetical protein	0.158645	0	0		AArc1_5052	IclR family transcriptional regulator	0.429444	1.29274	0
AArc1_0654	Nucleotide-binding protein, UspA family	15.9963	4.24113	0.446367		AArc1_4015	ATP-dependent DNA helicase PcrA	0.156492	0	0		AArc1_5028	proline racemase	0.424699	0.280892	0
AArc1_1300	Ribosomal protein S8	14.9988	3.82966	10.8908		AArc1_4005	hypothetical protein	0.14771	0.165687	0		AArc1_5063	GTP cyclohydrolase III	0.39488	0	0
AArc1_3453	Ribosomal protein L31E	14.7117	6.70134	9.27349		AArc1_4059	adenine-specific DNA methylase	0.119787	0.0469135	0		AArc1_5153	FAD-binding oxidoreductase	0.347613	0.151519	0.0646908
AArc1_0837	Nucleotide-binding protein, UspA family	13.1403	6.56026	1.70784		AArc1_4048	hypothetical protein	0.102901	0	0		AArc1_5019	ABC transporter ATP-binding protein	0.326691	0.0896459	0.582217
AArc1_1296	Ribosomal protein L24	13.0105	4.19445	6.32676		AArc1_4008	SMC domain-containing protein	0.0993034	0.368009	0.0126842		AArc1_5014	haloacid dehalogenase superfamily	0.326691	0.3368	0
AArc1_3481	Nucleotide-binding protein, UspA family	12.7572	2.94241	1.88897		AArc1_4039	hypothetical protein	0.0806576	0.631568	0		AArc1_5017	branched-chain amino acid ABC transporter permease	0.304912	0.418446	0.658834
AArc1_1974	20S proteasome, alpha subunit	11.6854	4.88197	11.8297		AArc1_4072	5-methylcytosine-specific restriction enzyme subunit McrB	0.0762279	0	0		AArc1_5029	heavy metal translocating P-type ATPase	0.298001	0.37542	0
AArc1_2801	Membrane protease subunit, stomatin/prohibitin homolog	11.0517	13.605	16.7194		AArc1_4011	helix-hairpin-helix motif protein	0.0617083	0	0		AArc1_5143	hypothetical protein	0.25468	0	0
AArc1_3290	Ribosomal protein S12	10.982	10.6004	5.41717		AArc1_4063	disulfide bond formation protein DsbA	0.0580784	0.618166	0		AArc1_5001	orc1/cdc6 family replication initiation protein	0.217478	0.445949	0.581202
AArc1_1286	Ribosomal protein L4	10.8532	12.0558	3.70031		AArc1_4024	hypothetical protein	0.0508186	0.0733076	0.0443948		AArc1_5047	FAD-dependent oxidoreductase	0.197975	0.14013	0.288573
AArc1_0020	Histones H3 and H4	10.8157	10.5197	18.9149		AArc1_4041	hypothetical protein	0.050187	0.0602465	0		AArc1_5021	ABC transporter permease	0.192069	0.213957	0.256354
AArc1_2950	hypothetical protein	10.1888	1.15395	3.19903		AArc1_4013	tyrosyl-DNA phosphodiesterase	0.0394326	0	0		AArc1_5144	hypothetical protein	0.190986	0	0
AArc1_3136	hypothetical protein	10.024	11.4041	0.84745		AArc1_4075	transcription factor TFIIB cyclin-related protein	0.0215087	0	0		AArc1_5010	hypothetical protein	0.17517	0	0.756883
AArc1_2141	2-amino-3,7-dideoxy-D-threo-hept-6-ulosonic acidsynthase, DhnA-aldolase family	9.19822	2.66159	4.94719		AArc1_4009	hypothetical protein	0.0128626	0.0791154	0		AArc1_5006	signal transduction histidine kinase	0.172566	0	0
AArc1_3291	Ribosomal protein S7	8.86026	25.6471	2.75913		AArc1_4002	hypothetical protein	0	0.0546414	0		AArc1_5022	ABC transporter ATP-binding protein	0.137936	0.277708	0
AArc1_1611	Ribosomal protein L18E	8.54846	2.60058	6.60483		AArc1_4006	hypothetical protein	0	0	0		AArc1_5108	hypothetical protein	0.132018	0.633672	0.305821
AArc1_2900	hypothetical protein	8.52251	0	0		AArc1_4007	Site-specific recombinase XerD	0	0	0		AArc1_5045	hypothetical protein	0.130676	0.0634545	0
AArc1_0619	Translation elongation factor P (EF-P)/translation initiation factor 5A (eIF-5A)	8.48492	9.77693	2.59031		AArc1_4010	DEAD/DEAH box helicase domain protein	0	0.0119997	0		AArc1_5142	von Willebrand factor type A	0.127498	0	0
AArc1_1725	Ribosomal protein S17E	8.14705	13.0208	0.49165		AArc1_4012	ATP-dependent helicase YprA	0	0.00666649	0		AArc1_5076	electron transfer flavoprotein subunit beta	0.118298	0	0
AArc1_3063	Peptidyl-prolyl cis-trans isomerase (rotamase) -cyclophilin family	8.08244	3.01937	2.0063		AArc1_4019	hypothetical protein	0	0	0		AArc1_5058	acetyl-CoA acetyltransferase	0.106789	0.182998	0
AArc1_3294	Translation elongation factor G, EF-G (GTPase)	8.05859	2.28753	4.70518		AArc1_4020	hypothetical protein	0	0	0		AArc1_5036	transcription factor	0.0798578	1.02014	0.14232
AArc1_1015	RNA-binding protein	7.65697	1.11951	4.08846		AArc1_4021	hypothetical protein	0	0	0		AArc1_5056	long-chain-fatty-acid--CoA ligase	0.0727785	0.199179	0
AArc1_1197	mRNA degradation ribonuclease J1/J2	7.60605	4.60987	3.31217		AArc1_4022	hypothetical protein	0	0	0		AArc1_5046	sodium symporter	0.0722822	0.0835899	0.0840981
AArc1_2135	Ribosomal protein S3AE	7.51553	4.91051	3.24102		AArc1_4023	hypothetical protein	0	0	0		AArc1_5003	PAS domain S-box-containing protein	0.0668599	0.0185755	0
AArc1_1289	Ribosomal protein S19	7.26184	3.98453	4.1855		AArc1_4025	hypothetical protein	0	0	0		AArc1_5016	branched-chain amino acid ABC transporter permease	0.0614376	0.213619	0.650844
AArc1_1608	Ribosomal protein S11	7.26164	7.18782	11.1243		AArc1_4026	hypothetical protein	0	0	0		AArc1_5005	HoxA-like transcriptional regulator	0.0609413	0	0
AArc1_3016	NUDIX family hydrolase	7.12682	2.44154	3.88145		AArc1_4027	transfer complex protein	0	0	0		AArc1_5126	iron complex transport system ATP-binding protein	0.0537717	0	0
AArc1_1843	Ribosomal protein L1	7.06383	1.20678	2.86873		AArc1_4028	conjugation protein	0	0	0.0323454		AArc1_5067	circadian clock protein KaiC	0.0466022	0.18266	0.139657
AArc1_1303	Ribosomal protein L19E	6.84081	5.11137	0.534141		AArc1_4029	hypothetical protein	0	0	0		AArc1_5133	sodium-dependent transporter	0.0451707	0	0.0517527
AArc1_0738	hypothetical protein	6.57321	0.473676	3.4966		AArc1_4030	hypothetical protein	0	0	0		AArc1_5087	peptidase	0.0399289	0.0569693	0
AArc1_1404	ATPase of the AAA+ class, CDC48 family	6.48961	6.09071	6.00014		AArc1_4032	hypothetical protein	0	0.042303	0		AArc1_5024	multi-sensor signal transduction histidine kinase	0.0271115	0.0755902	0
AArc1_0220	Nucleotide-binding protein, UspA family	6.48132	1.76314	2.42056		AArc1_4033	pyrrolo-quinoline quinone	0	0	0		AArc1_5002	malate dehydrogenase	0.0202126	0	0.103505
AArc1_2030	Nucleotide-binding protein, UspA family	6.31288	2.63571	0.194072		AArc1_4034	hypothetical protein	0	0	0		AArc1_5101	signal transduction histidine kinase	0.0107543	0	0.0582217
AArc1_0718	Ribosomal protein S24E	6.27126	1.38874	2.90462		AArc1_4035	hypothetical protein	0	0	0		AArc1_5004	S-layer-related duplication domain-containing protein	0.00735004	0	0
AArc1_2830	hypothetical protein	6.25287	1.81713	5.46615		AArc1_4036	hypothetical protein	0	0	0		AArc1_5124	Ni,Fe-hydrogenase I large subunit	0	0	0.795697
AArc1_1299	Ribosomal protein S14	6.09461	5.19806	2.98872		AArc1_4037	MBL fold metallo-hydrolase	0	0.0430042	0		AArc1_5123	prokaryotic cytochrome b561	0	0	0.51486
AArc1_1285	Ribosomal protein L3	5.77461	6.73928	2.59119		AArc1_4038	IS5/IS1182 family transposase	0	0	0		AArc1_5082	hypothetical protein	0	0	0.478712
AArc1_2132	Ribosomal protein S15P	5.76975	1.10816	5.474		AArc1_4042	IS4/IS5 family transposase	0	0	0		AArc1_5116	hydrogenase nickel incorporation protein HypB	0	0	0.465774
AArc1_1594	ATPase of the AAA+ class, CDC48 family	5.75171	2.19253	12.1381		AArc1_4043	hypothetical protein	0	0	0		AArc1_5130	hypothetical protein	0	0	0.272711
AArc1_1171	Nucleoside diphosphate kinase	5.73621	6.02783	6.1281		AArc1_4044	hypothetical protein	0	0	0		AArc1_5103	DNA-binding protein	0	0.167903	0.258763
AArc1_2098	ABC-type phosphate transport system, ATPase component	5.7125	0.0959736	0		AArc1_4045	hypothetical protein	0	0	0		AArc1_5118	hydrogenase expression/formation protein HypE	0	0	0.245825
AArc1_2731	hypothetical protein	5.71013	4.73119	0.619768		AArc1_4046	DNA-binding protein	0	0	0		AArc1_5115	hydrogenase maturation protein HypF	0	0	0.230097
AArc1_1292	Ribosomal protein L29	5.70669	5.02686	3.25431		AArc1_4047	hypothetical protein	0	0	0		AArc1_5041	hypothetical protein	0	0	0.226418
AArc1_0551	Aspartyl/asparaginyl-tRNA synthetase	5.69343	1.59696	3.43126		AArc1_4049	hypothetical protein	0	0.014101	0		AArc1_5119	hydrogenase expression/formation protein HypD	0	0	0.148789
AArc1_1523	Membrane protease subunit, stomatin/prohibitin homolog	5.65199	8.23382	8.39901		AArc1_4050	hypothetical protein	0	0	0		AArc1_5135	GNAT family N-acetyltransferase	0	0	0.135851
AArc1_1903	Translation elongation factor EF-1 alpha	5.60278	0.830364	2.7916		AArc1_4052	PadR family transcriptional regulator	0	0	0		AArc1_5137	acetyltransferase (GNAT) family protein	0	0	0.122913
AArc1_3519	Nucleotide-binding protein, UspA family	5.58393	0.492707	2.53588		AArc1_4053	ATPase	0	0	0		AArc1_5125	Ni,Fe-hydrogenase I small subunit	0	0	0.0646908
AArc1_1173	Ribosomal protein S28E/S33	5.4789	4.82633	12.2719		AArc1_4054	transposase	0	0	0		AArc1_5007	site-specific recombinase XerD	0	0	0
AArc1_0286	Translation initiation factor 1 (eIF-1/SUI1)	5.41546	0.799609	6.47921		AArc1_4055	AAA family ATPase	0	0	0		AArc1_5008	hypothetical protein	0	0	0
AArc1_1331	Transcriptional regulator, contains C-terminal CBS domains	5.41218	2.55631	3.33336		AArc1_4056	hypothetical protein	0	0	0		AArc1_5009	hypothetical protein	0	0	0
AArc1_0722	hypothetical protein	5.20349	10.2679	0.763352		AArc1_4062	hypothetical protein	0	0	0		AArc1_5012	hypothetical protein	0	0	0
AArc1_1994	Beta-methylmalyl-CoA lyase, Citrate lyase beta subunit family	5.19989	0.733555	1.36473		AArc1_4064	hypothetical protein	0	0	0		AArc1_5013	IS5/IS1182 family transposase	0	0	0
AArc1_2585	NADH dehydrogenase subunit B	5.17251	14.7786	6.56484		AArc1_4065	hypothetical protein	0	0	0		AArc1_5015	hypothetical protein	0	0.148604	0
AArc1_2717	Acetolactate synthase, small subunit	5.10548	0.199835	2.09141		AArc1_4066	hypothetical protein	0	0	0		AArc1_5020	ABC transporter substrate-binding protein	0	0	0
AArc1_2887	Aldehyde:ferredoxin oxidoreductase	5.07939	9.69222	6.5514		AArc1_4067	hypothetical protein	0	0	0		AArc1_5023	hypothetical protein	0	0.105261	0
AArc1_2955	GMP synthase, PP-ATPase domain/subunit	4.96028	1.06298	3.16148		AArc1_4068	ISH9-type transposase	0	0	0		AArc1_5025	methyl-accepting chemotaxis protein	0	0	0
AArc1_3528	RecA-superfamily ATPase	4.94724	1.10834	0.655907		AArc1_4069	hypothetical protein	0	0.0546414	0		AArc1_5026	transposase	0	0	0
AArc1_2822	SAM-dependent methyltransferase	4.90606	4.71376	2.1811		AArc1_4070	hypothetical protein	0	0	0		AArc1_5027	hypothetical protein	0	0	0
AArc1_1378	hypothetical protein	4.904	2.01209	0		AArc1_4071	5-methylcytosine-specific restriction enzyme subunit McrC	0	0.0119997	0.0296822		AArc1_5030	ArsR family transcriptional regulator	0	0	0
AArc1_3425	RecA/RadA recombinase	4.78968	2.57583	1.81021		AArc1_4074	hypothetical protein	0	0.0370151	0		AArc1_5031	hypothetical protein	0	0	0
AArc1_0410	hypothetical protein	4.73523	4.94731	1.779		AArc1_4076	hypothetical protein	0	0	0		AArc1_5033	IS1341-type transposase	0	0.0158636	0
AArc1_1856	hypothetical protein	4.70808	5.00301	0		AArc1_4077	hypothetical protein	0	0	0		AArc1_5034	IS200/IS605 family transposase	0	0	0
AArc1_0465	Archaeal/vacuolar-type H+-ATPase subunit D	4.69847	2.14857	4.10697		AArc1_4078	hypothetical protein	0	0	0		AArc1_5035	SOUL heme-binding protein	0	0.0881551	0
AArc1_2930	hypothetical protein	4.65184	0.708967	4.26464		AArc1_4079	transposase domain	0	0	0		AArc1_5037	transposase domain	0	0	0
AArc1_1535	hypothetical protein	4.57005	1.68728	3.94423		AArc1_4080	hypothetical protein	0	0	0		AArc1_5038	hypothetical protein	0	0	0
AArc1_2313	Acetyl-CoA carboxylase, carboxyltransferase component, beta subunit	4.56309	9.2043	2.30299		AArc1_4081	hypothetical protein	0	0	0		AArc1_5039	hypothetical protein	0	0	0
AArc1_3383	Pyruvate/2-oxoglutarate dehydrogenase complex, dehydrogenase (E1) component	4.43032	7.25714	2.49098		AArc1_4082	hypothetical protein	0	0	0		AArc1_5040	transposase	0	0	0
AArc1_3149	Phage shock protein A	4.32158	9.02328	10.2092		AArc1_4083	MarR family transcriptional regulator	0	0.0346657	0		AArc1_5042	hypothetical protein	0	0	0
AArc1_2472	Transcriptional regulator containing HTH domain,ArsR family	4.31625	0	0		AArc1_4084	hypothetical protein	0	0	0		AArc1_5043	transcriptional regulator	0	0	0
AArc1_1729	Nucleotide-binding protein, UspA family	4.29642	2.78199	0.630802								AArc1_5048	restriction endonuclease	0	0	0
AArc1_1036	TusA-related sulfurtransferase	4.23618	0.102232	2.64739								AArc1_5049	hypothetical protein	0	0	0
AArc1_1586	hypothetical protein	4.18254	0.315784	1.77811								AArc1_5050	transposase	0	0	0
AArc1_0950	Translation initiation factor 2, beta subunit (eIF-2beta)/eIF-5 N-terminal domain	4.15624	0.996888	4.14074								AArc1_5051	transposase	0	0	0
AArc1_2910	hypothetical protein	4.11585	1.13848	1.0688								AArc1_5053	hypothetical protein	0	0	0
AArc1_2040	Ser/Thr protein kinase	4.10581	9.20081	11.4055								AArc1_5054	hypothetical protein	0	0.138978	0
AArc1_0665	Acyl-CoA dehydrogenase	4.07181	10.9497	3.77565								AArc1_5055	TRAP transporter, 4TM/12TM fusion protein	0	0.0737822	0
AArc1_1240	Succinyl-CoA synthetase, beta subunit	3.9774	1.91635	2.14177								AArc1_5060	enoyl-CoA hydratase/carnithine racemase	0	0.0264394	0
AArc1_2249	Rec domain	3.91423	5.04767	1.16443								AArc1_5061	IS6 family transposase	0	0	0
AArc1_0009	hypothetical protein	3.86768	0	0.767542								AArc1_5062	polysaccharide biosynthesis protein	0	0	0
AArc1_2608	hypothetical protein	3.82175	0.51284	3.99472								AArc1_5064	oxidoreductase	0	0	0
AArc1_1499	Poly(R)-hydroxyalkanoic acid synthase, class III, PhaE subunit	3.81503	0.256127	0.323454								AArc1_5065	hypothetical protein	0	0	0
AArc1_0791	Translation initiation factor 1 (IF-1)	3.80777	2.57078	1.54611								AArc1_5066	IS5/IS1182 family transposase	0	0	0
AArc1_0771	hypothetical protein	3.80051	0	0.653377								AArc1_5068	signal transduction histidine kinase	0	0	0
AArc1_2501	Archaeal ribulose 1,5-bisphosphate synthetase/yeast thiazole synthase	3.78821	0	11.7029								AArc1_5069	signal transduction histidine kinase	0	0.028202	0
AArc1_2818	Chaperonin GroEL, HSP60 family	3.70976	1.8978	1.44108								AArc1_5070	IS6 family transposase	0	0	0
AArc1_0448	6-pyruvoyl-tetrahydropterin synthase	3.55609	1.22384	0.107816								AArc1_5071	CoA transferase	0	0	0
AArc1_0733	Sugar kinase, ribokinase family	3.49428	3.98928	0.853919								AArc1_5078	transposase, IS605 OrfB family protein	0	0.0853311	0
AArc1_1294	Ribosomal protein S17	3.46177	1.81891	3.89288								AArc1_5079	IS5/IS1182 family transposase	0	0	0
AArc1_2525	Carbon monoxide dehydrogenase subunit G, CoxG	3.44513	1.04297	0.899713								AArc1_5080	IS240-type transposase (ISH102)	0	0	0
AArc1_1639	Pyruvate:ferredoxin oxidoreductase or related 2-oxoacid:ferredoxin oxidoreductase, alpha subunit and gamma	3.34812	2.61773	1.49842								AArc1_5081	hypothetical protein	0	0	0
AArc1_1291	Ribosomal protein S3	3.26513	2.28325	4.10875								AArc1_5083	hypothetical protein	0	0	0
AArc1_2931	Cell division GTPase	3.26452	2.9174	0.985078								AArc1_5084	acyltransferase	0	0	0
AArc1_2149	RNA-binding protein containing KH domain	3.26188	0.436525	0.3558								AArc1_5085	2-heptaprenyl-1,4-naphthoquinone methyltransferase	0	0	0
AArc1_0387	hypothetical protein	3.24818	0.0946642	1.84369								AArc1_5086	hypothetical protein	0	0	0
AArc1_2891	Nitroimidazol reductase NimA	3.16867	0.143519	0.0856186								AArc1_5088	hypothetical protein	0	0	0
AArc1_0698	Pyridoxine biosynthesis enzyme	3.12718	1.07768	1.63021								AArc1_5089	hypothetical protein	0	0	0
AArc1_3286	DNA-directed RNA polymerase subunit B	3.0746	1.57293	3.27931								AArc1_5090	hypothetical protein	0	0.0773981	0
AArc1_2933	Nucleoside-diphosphate-sugar epimerase	3.07453	0.580498	0								AArc1_5091	hypothetical protein	0	0	0
AArc1_0462	Archaeal/vacuolar-type H+-ATPase subunit B	3.06263	0.738774	3.20295								AArc1_5092	Zn-dependent protease with chaperone function	0	0	0
AArc1_3285	DNA-directed RNA polymerase subunit B	3.06031	4.17175	6.07762								AArc1_5093	peptidase M48 Ste24p	0	0	0
AArc1_3162	PhoU-like domain fused to TrkA-C domain	3.05173	0.98281	0.96237								AArc1_5094	hypothetical protein	0	0	0
AArc1_1279	Ribosomal protein S8E	3.04105	2.17024	0.931548								AArc1_5095	hypothetical protein	0	0.014101	0
AArc1_2203	Nucleotide-binding protein, UspA family	3.03281	0.505563	1.65914								AArc1_5096	ABC transporter ATP-binding protein	0	0	0
AArc1_0635	Preprotein translocase subunit Sss1	3.0255	1.69966	7.18715								AArc1_5097	heat shock protein HtpX	0	0.0475909	0
AArc1_1993	Mesaconyl-CoA hydratase (Acyl dehydratase family) or enoyl-CoA hydratase of the maoC family	3.01137	0.0146663	0.70513								AArc1_5098	hypothetical protein	0	0.151994	0
AArc1_1625	Coenzyme F420-dependent N5,N10-methylene tetrahydromethanopterin reductase	3.01	2.69036	0.499262								AArc1_5099	hypothetical protein	0	0	0
AArc1_2070	Pyruvate:ferredoxin oxidoreductase or related 2-oxoacid:ferredoxin oxidoreductase, beta subunit	2.99844	2.67797	5.313								AArc1_5100	major facilitator superfamily protein	0	0	0
AArc1_0319	TATA-box binding protein (TBP), component of TFIID and TFIIIB	2.96384	1.58821	6.7249								AArc1_5102	EamA family transporter	0	0	0
AArc1_0747	Nucleotide-binding protein, UspA family	2.93277	2.83744	0.601501								AArc1_5105	hypothetical protein	0	0	0
AArc1_0461	Archaeal/vacuolar-type H+-ATPase subunit A	2.89145	0.784445	2.31593								AArc1_5106	hypothetical protein	0	0	0
AArc1_0892	Nucleotide-binding protein, UspA family	2.88186	2.1008	0.958189								AArc1_5107	hypothetical protein	0	0	0
AArc1_0199	Cell division GTPase	2.88011	2.43708	3.19839								AArc1_5110	hypothetical protein	0	0	0
AArc1_1744	Nucleotide-binding protein, UspA family	2.82043	1.10667	1.86639								AArc1_5111	hypothetical protein	0	0.0581667	0
AArc1_2733	Prefoldin, chaperonin cofactor	2.80887	0.671815	0.247343								AArc1_5112	hypothetical protein	0	0	0
AArc1_1918	Adenylosuccinate synthase	2.80546	0.378268	2.09408								AArc1_5113	hypothetical protein	0	0	0
AArc1_1385	C-terminal double-stranded RNA-binding domain	2.79134	2.04814	0.819672								AArc1_5114	ribonuclease H	0	0	0
AArc1_1158	CRISPR-associated protein Cas7/Csc2	2.7873	0.679434	1.42967								AArc1_5117	hydrogenase nickel incorporation protein HypA/HybF	0	0	0
AArc1_1904	Ribosomal protein S10	2.76917	1.49224	3.07281								AArc1_5120	hydrogenase assembly chaperone HypC/HupF	0	0	0
AArc1_2311	Acetyl/propionyl-CoA carboxylase, alpha subunit	2.73338	3.67163	1.5919								AArc1_5121	hypothetical protein	0	0	0
AArc1_0045	Malate/lactate dehydrogenase	2.72174	2.16518	1.77228								AArc1_5122	hydrogenase maturation protease	0	0	0
AArc1_0570	Chaperonin GroEL, HSP60 family	2.72063	1.33122	2.02013								AArc1_5127	iron complex transport system permease protein	0	0.123837	0
AArc1_1497	Short-chain alcohol dehydrogenase	2.69339	1.67033	2.03129								AArc1_5128	iron complex transport system substrate-binding protein	0	0.671815	0
AArc1_3128	Cell division GTPase	2.68963	3.05298	3.56446								AArc1_5129	transcriptional regulator	0	0	0
AArc1_3182	Chaperonin GroEL, HSP60 family	2.687	1.04993	2.76965								AArc1_5131	proline racemase	0	0	0
AArc1_0208	Preprotein translocase subunit Sec61beta	2.65346	2.26312	10.2406								AArc1_5134	transcriptional regulator	0	0	0
AArc1_1606	Ribosomal protein S13	2.64983	2.26002	3.70032								AArc1_5136	IS110 family transposase	0	0	0
AArc1_0171	hypothetical protein	2.63539	0.606801	0								AArc1_5138	hypothetical protein	0	0	0
AArc1_1609	DNA-directed RNA polymerase subunit D	2.59718	0.562239	1.11053								AArc1_5139	S26 family signal peptidase	0	0	0
AArc1_1901	hypothetical protein	2.55731	0.194366	0.782759								AArc1_5140	hypothetical protein	0	0	0
AArc1_1584	Transcription initiation factor TFIIB	2.53348	2.75919	5.45344								AArc1_5141	hypothetical protein	0	0	0
AArc1_1502	Acyl dehydratase	2.53329	0.328168	0.205236								AArc1_5145	hypothetical protein	0	0	0
AArc1_0455	Archaeal/vacuolar-type H+-ATPase subunit H	2.52256	1.34778	1.02858								AArc1_5146	hypothetical protein	0	0	0
AArc1_2337	Transcriptional regulator, MarR family	2.52256	5.94086	0.797723								AArc1_5147	hypothetical protein	0	0	0
AArc1_1297	Ribosomal protein S4E	2.45198	1.72133	2.23628								AArc1_5148	hypothetical protein	0	0	0
AArc1_0207	Nucleotide-binding protein, UspA family	2.44165	0.472229	0.452836								AArc1_5149	hypothetical protein	0	0	0
AArc1_1945	Archaeal S-adenosylmethionine synthetase	2.43187	0.962901	0.173903								AArc1_5150	Fe-S cluster assembly protein SufB	0	0	0
AArc1_1874	BioD-like N-terminal domain of phosphotransacetylase	2.42103	0.898159	1.14464								AArc1_5151	hypothetical protein	0	0	0
AArc1_2714	Homoaconitate hydratase/3-isopropylmalate dehydratase large subunit family protein	2.41069	0.0367671	0.394614								AArc1_5152	transposase	0	0	0
AArc1_1907	hypothetical protein	2.40397	0.600609	0.459305								AArc1_5154	hypothetical protein	0	0	0
AArc1_1070	Nucleotide-binding protein, UspA family	2.403	1.19193	0.368738
AArc1_1307	Ribosomal protein L15	2.403	2.64701	1.60928
AArc1_1970	hypothetical protein	2.39697	1.02425	1.79828
AArc1_0942	hypothetical protein	2.3966	0.21997	0.225145
AArc1_3272	Ribosomal protein L10AE/L16	2.39029	1.90299	1.94503
AArc1_1528	IMP dehydrogenase/GMP reductase	2.35479	0.500342	2.05514
AArc1_2985	Short-chain alcohol dehydrogenase	2.34428	3.00793	0.575748
AArc1_1885	Enoyl-CoA hydratase/carnithine racemase	2.32741	3.79726	1.99831
AArc1_1617	Ribosomal protein S2	2.32497	1.96065	2.05717
AArc1_1991	Glutamate mutase epsilon subunit	2.29511	0.232194	1.86703
AArc1_3275	Glyceraldehyde-3-phosphate dehydrogenase/erythrose-4-phosphate dehydrogenase	2.27601	0.606145	1.15073
AArc1_1328	Arginase family enzyme	2.26171	1.10468	0.575748
AArc1_1961	4-aminobutyrate aminotransferase or related aminotransferase	2.25737	4.06065	0.677098
AArc1_0753	Citrate synthase	2.20698	2.00923	1.55372
AArc1_1017	Ribosomal protein L21E	2.20502	2.26931	1.22266
AArc1_0653	Methylmalonyl-CoA mutase, large subunit	2.20491	3.62223	0.725426
AArc1_0810	Branched-chain amino acid aminotransferase/4-amino-4-deoxychorismate lyase	2.19615	0.853027	2.36122
AArc1_1298	Ribosomal protein L5	2.19208	0.551074	1.61652
AArc1_1377	Cob(I)alamin adenosyltransferase	2.16479	1.47203	0.815104
AArc1_2560	hypothetical protein	2.15617	0.961165	0
AArc1_1988	hypothetical protein	2.15616	1.00132	0.588687
AArc1_3452	Ribosomal protein L39E	2.15253	1.83588	3.83617
AArc1_1086	Nucleotide-binding protein, UspA family	2.15046	0.746433	0.0983028
AArc1_2588	NADH dehydrogenase subunit I	2.14901	7.9366	10.4982
AArc1_0459	Archaeal/vacuolar-type H+-ATPase subunit C	2.13865	3.12586	3.54506
AArc1_2485	Lactaldehyde dehydrogenase, Succinate semialdehyde dehydrogenase	2.12825	3.06644	3.405
AArc1_0091	Metal-dependent phosphoesterase (PHP family)	2.12673	0.0735341	0.160584
AArc1_3019	Metal-dependent amidase/aminoacylase/carboxypeptidase	2.12358	0.602193	0.52184
AArc1_0323	hypothetical protein	2.1126	0	0
AArc1_1774	hypothetical protein	2.09808	2.94241	3.73913
AArc1_3384	Pyruvate/2-oxoglutarate dehydrogenase complex, dehydrogenase (E1) component, alpha subunit	2.09659	1.17645	1.16596
AArc1_1902	Homoserine dehydrogenase	2.09241	0.500884	1.02972
AArc1_0788	Rhodanese-related sulfurtransferase	2.07999	0	0
AArc1_0595	Short-chain alcohol dehydrogenase	2.04911	6.10692	0.965798
AArc1_1181	Chemotaxis signal transduction protein	2.04352	1.08977	2.35638
AArc1_2276	Succinate dehydrogenase/fumarate reductase, Fe-Sprotein subunit	2.03639	0.501518	2.31567
AArc1_0677	Pterin-4a-carbinolamine dehydratase	2.03219	0.0586651	0
AArc1_2187	hypothetical protein	2.03095	0.761008	0
AArc1_0133	Molybdopterin biosynthesis enzyme	2.02186	2.14548	1.18397
AArc1_1865	DNA-binding ferritin-like protein	2.00808	2.12261	0
AArc1_1301	Ribosomal protein L6P	2.00008	0.495889	0.704625
AArc1_0279	Transcriptional regulator, contains HTH domain	1.98974	1.01058	0.373689
AArc1_3138	O-acetylhomoserine sulfhydrylase	1.98661	0.75448	0.408441
AArc1_1808	Dihydroxynaphthoic acid synthase	1.9711	0.515235	0.803944
AArc1_2602	hypothetical protein	1.97071	1.4977	0.711599
AArc1_2486	Proline dehydrogenase	1.93837	1.51574	0.983301
AArc1_2126	CBS domain	1.92782	0.411758	0.349835
AArc1_1975	Ribosome maturation protein Sdo1	1.9245	0.461293	0.305444
AArc1_0987	HD superfamily phosphohydrolase	1.92307	1.63465	0.594143
AArc1_2275	Succinate dehydrogenase/fumarate reductase, flavoprotein subunit	1.92198	0.29339	0.879795
AArc1_0406	hypothetical protein	1.91988	1.05641	4.21152
AArc1_1194	Chorismate mutase	1.91761	0	0
AArc1_1652	Isopropylmalate/homocitrate/citramalate synthase --> Malate synthase?	1.90801	0.0106664	0.57486
AArc1_1302	Ribosomal protein L32E	1.90777	2.09284	0.932821
AArc1_3414	Prephenate dehydratase	1.90207	0.315784	1.22202
AArc1_1891	Aspartate carbamoyltransferase, catalytic chain	1.89905	0.209302	1.14959
AArc1_1533	Deoxyhypusine synthase	1.89344	1.14603	0.215762
AArc1_2392	Acyl-CoA dehydrogenase	1.89244	1.02721	1.70581
AArc1_0136	RPA family protein	1.88695	0.0881551	0.646908
AArc1_2291	Acyl-CoA dehydrogenase	1.88528	1.98894	1.45795
AArc1_3027	Cell division GTPase	1.88143	1.80933	1.59139
AArc1_0345	Homoserine acetyltransferase	1.85851	0.0309592	0
AArc1_0734	Exoribonuclease R	1.85105	2.1751	0.724537
AArc1_0649	Acyl-CoA dehydrogenase	1.8485	2.18199	4.16633
AArc1_3518	ATPase involved in DNA replication HolB, small subunit	1.84455	1.89435	1.58493
AArc1_2480	Cysteine desulfurase activator ATPase	1.83719	0.473815	0.625977
AArc1_0920	Acyl-CoA dehydrogenase	1.83281	3.75144	5.3937
AArc1_3229	Histones H3 and H4	1.82405	0.808036	1.75095
AArc1_2458	HEAT repeats containing protein	1.8234	0.898698	0
AArc1_0668	Flavin-dependent oxidoreductase	1.81132	0.765509	0.174665
AArc1_0862	Cell division GTPase	1.80866	2.28884	1.37918
AArc1_2787	Pyruvate kinase	1.78322	2.92565	0.497358
AArc1_3314	Phosphoribosylformylglycinamidine (FGAM) synthase, PurS component	1.7605	0.962832	1.22266
AArc1_1776	Fumarase	1.75645	11.4103	2.94673
AArc1_3455	ASCH domain containing protein	1.75276	0.559394	0.265232
AArc1_2860	Enoyl-CoA hydratase/carnithine racemase	1.74867	1.91263	0.509153
AArc1_2601	Dehydrogenase (flavoprotein)	1.73659	0.996911	2.49896
AArc1_0360	ABC-type spermidine/putrescine transport system,ATPase component	1.73378	0.525336	0.611776
AArc1_2271	HD supefamily hydrolase	1.73146	2.33982	0.910109
AArc1_0652	Acetyltransferase (GNAT) family	1.73134	3.38952	0.0761054
AArc1_0726	Redox protein, regulator of disulfide bond formation	1.72057	0	0
AArc1_1305	Ribosomal protein S5	1.71974	2.00091	3.02106
AArc1_2223	Translation initiation factor 2B subunit, eIF-2Balpha/beta/delta family	1.71894	1.56017	0.316985
AArc1_0573	Ribosomal protein S6E/S10	1.70968	0.43124	0.219949
AArc1_3287	DNA-directed RNA polymerase subunit A'	1.70859	2.04937	2.51559
AArc1_2810	3-dehydroquinate synthase	1.68427	0.714481	0.819672
AArc1_2462	Rec domain	1.68064	2.01545	1.13995
AArc1_1327	NADH dehydrogenase, FAD-containing subunit	1.67694	1.0389	0.463619
AArc1_0890	Ribosomal protein L15E	1.67385	0.710796	1.26794
AArc1_3504	Threonine synthase and cysteate synthase	1.6717	2.09991	0.98977
AArc1_3126	Short-chain alcohol dehydrogenase	1.64958	1.3253	1.07387
AArc1_0082	Porphobilinogen deaminase	1.64622	0.318179	0.0646908
AArc1_1968	Glycine/serine hydroxymethyltransferase	1.64368	0.281729	1.95189
AArc1_1675	Acetyltransferase (GNAT family)	1.64113	0.704037	0.129382
AArc1_2619	Adenine/guanine phosphoribosyltransferase	1.61829	4.20926	1.10621
AArc1_0415	hypothetical protein	1.61168	0	0
AArc1_2282	Glutathione synthase/glutaminyl transferase/alpha-L-glutamate ligase	1.6088	1.43095	2.19784
AArc1_0396	Ribosomal protein S19E (S16A)	1.60533	0.693914	0.621032
AArc1_1941	Zn-dependent amino- or carboxypeptidase, M28 family	1.60418	0.328936	0.187603
AArc1_3181	Alanine dehydrogenase/(1)-pyrroline-2-carboxylate reductase ProC	1.60402	0.283356	0.168196
AArc1_2904	hypothetical protein	1.60374	1.23565	0.232887
AArc1_2622	Thioredoxin reductase	1.60262	1.17464	0.109974
AArc1_0774	Aconitase A	1.60118	0.952798	0.271701
AArc1_0458	Archaeal/vacuolar-type H+-ATPase subunit E	1.59269	0.934227	0.847955
AArc1_2520	Phosphate uptake regulator	1.58602	1.70812	1.99806
AArc1_2605	Translation initiation factor 2, alpha subunit (eIF-2alpha)	1.57872	0.507732	0.857982
AArc1_2118	Prolyl-tRNA synthetase	1.57272	0.705871	1.11725
AArc1_0254	Translation initiation factor 2, gamma subunit eIF-2 gamma, GTPase	1.57241	0.890269	1.03505
AArc1_3161	Seryl-tRNA synthetase	1.55549	0.526171	0.478712
AArc1_0663	Acetyl-CoA acetyltransferase/3-ketoacyl-CoA thiolase	1.54634	0.719361	0.556341
AArc1_3254	Acetyl-CoA acetyltransferase	1.53426	1.58161	0.433429
AArc1_3183	rRNA processing protein Krr1/Pno1, contains KH domain	1.52166	1.84131	0.543403
AArc1_0905	hypothetical protein	1.5173	0.987399	1.4937
AArc1_0568	Glutamine synthetase	1.51093	1.06168	1.25995
AArc1_0344	O-acetylhomoserine sulfhydrylase	1.51004	0.112267	0
AArc1_1989	Succinyl-CoA:mesaconate CoA-transferase	1.50962	0.220149	0.820177
AArc1_1315	Adenylate kinase	1.50476	0.804015	0.538965
AArc1_2470	ATP-dependent 26S proteasome regulatory subunit	1.50278	1.52859	1.39301
AArc1_1512	Phosphotransacetylase	1.49907	0.944958	1.6831
AArc1_2851	ABC-type dipeptide/oligopeptide/nickel transportsystem, ATPase component	1.49736	1.14219	0.686742
AArc1_1089	C-terminal double-stranded RNA-binding domain	1.49264	1.28406	0.923304
AArc1_0482	Methyl-accepting chemotaxis protein	1.49227	1.68109	0.92838
AArc1_1825	Mrp family protein, ATPase, contains iron-sulfurcluster	1.48764	0.238951	0.778064
AArc1_1498	Poly(3-hydroxyalkanoate) synthetase	1.48737	0.128922	0.355038
AArc1_2849	ABC-type dipeptide/oligopeptide/nickel transportsystem, permease component	1.48516	2.00063	2.84842
AArc1_2579	Aspartate/tyrosine/aromatic aminotransferase	1.4787	0.41899	0.903773
AArc1_0825	Orotate phosphoribosyltransferase	1.47438	0.343061	0.588687
AArc1_1931	N-methylhydantoinase A/acetone carboxylase, betasubunit	1.47258	0.395036	0.789228
AArc1_2536	Acyl-CoA dehydrogenase	1.47124	1.17645	1.16596
AArc1_2031	Nucleotide-binding protein, UspA family	1.47011	1.48475	1.19259
AArc1_2037	Nucleotide-binding protein, UspA family	1.46911	1.0619	2.29537
AArc1_3112	Nucleotide-binding protein, UspA family	1.45922	0.925903	1.05446
AArc1_1441	Histidinol-phosphate/aromatic aminotransferase	1.45659	0.0466654	0.657307
AArc1_2977	Acyl-CoA synthetase (AMP-forming)/AMP-acid ligase II	1.4491	0.56409	1.03835
AArc1_0442	Electron transfer flavoprotein, alpha subunit	1.44745	0.331152	0
AArc1_2226	20S proteasome, beta subunit	1.44477	0.574666	0.486959
AArc1_1739	Flavin-binding protein dodecin	1.44107	0.379806	0.225145
AArc1_1800	Membrane protein	1.43973	1.69966	1.60433
AArc1_2068	DNA-binding transcriptional regulator, Lrp family	1.43897	0.418083	1.27112
AArc1_1288	Ribosomal protein L2	1.43744	2.25968	1.5139
AArc1_1184	Chemotaxis response regulator	1.43503	1.23448	1.31741
AArc1_2435	Multisubunit Na+/H+ antiporter, MnhE subunit	1.43503	1.23448	0.207899
AArc1_1271	Glycine cleavage system protein P (pyridoxal-binding), C-terminal domain	1.42219	0.637467	0.704114
AArc1_1256	hypothetical protein	1.41203	2.08129	2.07784
AArc1_2252	Chemotaxis protein CheC, inhibitor of MCP methylation	1.41179	5.90305	0.996239
AArc1_2713	3-isopropylmalate dehydratase small subunit	1.40477	0	0.449665
AArc1_2358	Transcriptional regulator, ArsR family	1.39911	0	0.729226
AArc1_1638	Pyruvate:ferredoxin oxidoreductase or related 2-oxoacid:ferredoxin oxidoreductase, beta subunit	1.3983	1.8554	2.2841
AArc1_2154	hypothetical protein	1.394	0.243994	0
AArc1_1757	Cdc6-related protein, AAA superfamily ATPase	1.39279	0.46145	0.938017
AArc1_3093	Methionine aminopeptidase	1.38981	0.201235	0.731006
AArc1_2994	Tetrahydrodipicolinate N-succinyltransferase	1.38264	0.54468	0.260792
AArc1_0205	Dinucleotide-binding enzyme	1.37936	0.0253327	0
AArc1_1244	Ribulose 1,5-bisphosphate carboxylase, large subunit	1.37772	0.438152	0.838315
AArc1_0400	Molybdopterin converting factor, large subunit	1.37639	0.297209	1.12651
AArc1_0293	Coenzyme F420-dependent N5,N10-methylene tetrahydromethanopterin reductase or related flavin-dependent oxidoreductase	1.36905	0	0.077629
AArc1_3532	hypothetical protein	1.36603	0	0
AArc1_1205	Chemotaxis protein CheC	1.35475	1.11132	1.09162
AArc1_0008	Tryptophanase	1.35123	0	0.570295
AArc1_3292	Methyl-accepting chemotaxis protein	1.34864	1.06129	0.312544
AArc1_1500	hypothetical protein	1.34237	0.0835899	0
AArc1_2720	hypothetical protein	1.3358	0.237506	0.52285
AArc1_0416	FleN family ATPase involved in flagellar biosynthesis	1.32938	0.3695	0.886264
AArc1_0727	Short-chain alcohol dehydrogenase	1.32007	0.0748674	0.441545
AArc1_0841	Short-chain alcohol dehydrogenase	1.31765	0.366855	0
AArc1_3434	hypothetical protein	1.31661	0.181329	0
AArc1_3442	S-adenosylhomocysteine hydrolase	1.31321	0.766818	0.389792
AArc1_0373	Phosphomannomutase	1.31126	0.252511	0.901869
AArc1_1507	Diadenylate cyclase (c-di-AMP synthetase), DisA_N domain	1.30728	0.807065	1.53317
AArc1_3257	Aldehyde:ferredoxin oxidoreductase	1.30425	1.16097	0.54505
AArc1_2583	Phosphoribosylcarboxyaminoimidazole (NCAIR) mutase	1.29952	0.317141	0.56395
AArc1_2960	NADPH:quinone reductase	1.28474	0.362223	1.01742
AArc1_2625	Cellulase M or related protein	1.28461	0.216512	0
AArc1_1727	Aspartate-semialdehyde dehydrogenase	1.28202	0.936145	0.944229
AArc1_0395	DNA-binding TFAR19-related protein, PDSD5 family	1.28136	2.64316	2.28359
AArc1_0980	Short-chain alcohol dehydrogenase	1.27956	1.09153	0.736082
AArc1_2598	Nucleotide-binding protein, UspA family	1.27773	0.777077	0
AArc1_0836	Phytoene/squalene synthetase	1.26638	0.923923	0.878275
AArc1_2081	Chorismate synthase	1.26301	0.812084	1.39288
AArc1_0669	DNA-binding transcriptional regulator, IclR family	1.26255	0.445813	0.523996
AArc1_2952	Translation initiation factor 2	1.26074	0.603705	0.839587
AArc1_1068	Nucleotide-binding protein, UspA family	1.24782	0.477225	1.255
AArc1_0379	Phosphoglycerate dehydrogenase or related dehydrogenase	1.24326	0.491889	0.821574
AArc1_1997	hypothetical protein	1.23989	0.952211	0.315211
AArc1_1067	Nucleotide-binding protein, UspA family	1.23499	0.50242	0.6242
AArc1_1674	Methylmalonyl-CoA mutase, large subunit	1.23223	1.00308	1.03074
AArc1_3402	tRNA splicing endonuclease	1.22535	0.095883	0.193184
AArc1_1333	Type IIA topoisomerase (DNA gyrase/topo II, topoisomerase IV), B subunit	1.2234	0.367895	0.76259
AArc1_1752	Cell division GTPase	1.21671	0	0
AArc1_0906	Archaea-specific RecJ-like exonuclease	1.21347	0.210907	0.666316
AArc1_1679	Acyl-CoA synthetase (AMP-forming)	1.2109	0.970875	0.381676
AArc1_2631	hypothetical protein	1.208	0.599233	1.3736
AArc1_2355	Methyl-accepting chemotaxis protein	1.20566	0.954086	0.222612
AArc1_2929	Periplasmic serine protease (ClpP class)	1.19816	2.05601	0.992557
AArc1_2231	Aryl-alcohol dehydrogenase related enzyme	1.19787	0.776578	0.258763
AArc1_2597	Nucleotide-binding protein, UspA family	1.19787	0.733734	0.883477
AArc1_2858	Acetyltransferase, RimL family	1.19781	0.201912	0.0692585
AArc1_0710	Chemotaxis protein CheC	1.18516	0.706956	0.813203
AArc1_1241	Succinyl-CoA synthetase, alpha subunit	1.18286	0.680946	1.43981
AArc1_0667	Enoyl-CoA hydratase/carnithine racemase	1.17849	0.914764	0.626108
AArc1_0007	Acyl-CoA synthetase (AMP-forming)/AMP-acid ligase II	1.1774	0.714865	0.640439
AArc1_0433	Transcriptional regulator	1.16883	0.423779	0.685723
AArc1_1788	Cell division ATPase FtsA	1.1652	0.526307	1.01095
AArc1_2498	Arginase family enzyme	1.15794	0.901391	0
AArc1_0404	Chlorite dismutase	1.15136	0.619185	2.0526
AArc1_0135	Single-stranded DNA-binding replication protein A (RPA), large (70 kD) subunit or related ssDNA-binding protein	1.14342	0.164852	0.926472
AArc1_3382	Pyruvate/2-oxoglutarate dehydrogenase complex, dihydrolipoamide acyltransferase (E2) component	1.14139	0.507665	0.442945
AArc1_0757	Threonine dehydratase	1.138	1.64103	0.608979
AArc1_0430	Superfamily I DNA and RNA helicase	1.13579	1.0664	0.338678
AArc1_2586	NADH dehydrogenase subunit C/D	1.13374	1.11503	0.881827
AArc1_1284	RNA methyltransferase, SPOUT superfamily	1.13029	0.984504	2.43567
AArc1_0157	Nucleoside-diphosphate-sugar epimerase	1.12934	0	0.378127
AArc1_3299	Methyl-accepting chemotaxis protein	1.1289	1.93251	0.723902
AArc1_0263	Rhodanese-related sulfurtransferase	1.12527	1.24147	0.14232
AArc1_0141	Alkylhydroperoxidase family enzyme	1.12519	0.643952	0
AArc1_1332	Type IIA topoisomerase (DNA gyrase/topo II, topoisomerase IV), A subunit	1.12279	0.39438	0.261553
AArc1_2553	2-amino-3,7-dideoxy-D-threo-hept-6-ulosonic acidsynthase, DhnA-aldolase family	1.12107	0.289142	0.703353
AArc1_0623	hypothetical protein	1.11853	1.83177	1.55613
AArc1_3417	Molecular chaperone (HSP20 family)	1.11816	1.08667	0.740396
AArc1_2779	Phosphoenolpyruvate synthase/pyruvate phosphate dikinase	1.11573	0.0309592	0.91861
AArc1_2983	Acyl-CoA dehydrogenase	1.11344	0.957273	1.23204
AArc1_2348	Phosphomannomutase	1.10917	0.130029	0
AArc1_2532	N-methylhydantoinase B/acetone carboxylase, alpha subunit	1.10596	0.609625	0.21348
AArc1_2442	ATPase involved in biogenesis of archaellum	1.10577	0.931377	1.65595
AArc1_0650	Methylmalonyl-CoA mutase-associated GTPase MeaB family	1.10349	1.11214	0.724537
AArc1_2199	Nucleotide-binding protein, UspA family	1.09986	1.12382	0.207011
AArc1_0315	Uracil phosphoribosyltransferase	1.09671	2.44484	0.932821
AArc1_0112	DNA polymerase sliding clamp subunit (PCNA homolog)	1.09535	0.260058	0.970362
AArc1_0660	Acyl-coenzyme A synthetase/AMP-(fatty) acid ligase	1.09139	1.11654	0.503827
AArc1_1189	ATPase of the AAA+ class, CDC48 family	1.09025	0.710956	0.934722
AArc1_0006	Aspartokinase	1.08534	0.905047	1.58708
AArc1_2852	ABC-type oligopeptide transport system, ATPase component	1.07655	0.551392	0.589702
AArc1_0417	Peptide chain release factor eRF1	1.07604	0.346178	0.933709
AArc1_1627	Aspartate/tyrosine/aromatic aminotransferase	1.07535	1.26933	0.331828
AArc1_1693	hypothetical protein	1.07535	0.130119	0.606824
AArc1_1838	NADH:flavin oxidoreductase	1.06993	0.508884	0
AArc1_1955	Aconitase A	1.06756	0.329885	0.958694
AArc1_1766	Signal recognition particle 19 kDa protein	1.06695	0.373502	1.41026
AArc1_1253	Transcriptional regulator containing HTH domain,ArsR family	1.06453	0.256962	0
AArc1_1976	GTP-binding protein protease modulator	1.06386	0.335128	0.438504
AArc1_1647	hypothetical protein	1.06254	0	0
AArc1_2097	ABC-type phosphate transport system, permease component	1.06177	0.354517	0
AArc1_2885	Signal transduction histidine kinase, contains PAS domains	1.06047	0.422627	0.407552
AArc1_1264	hypothetical protein	1.05993	0.611297	1.667
AArc1_1731	Dehydrogenase (flavoprotein)	1.05993	0.761779	0.406032
AArc1_1641	Phosphate uptake regulator	1.05954	0.498444	0.489873
AArc1_2067	Lipid binding protein	1.05834	0.290702	0.963379
AArc1_1746	Sugar-specific transcriptional regulator TrmB	1.05808	0.95515	0.942833
AArc1_1842	Ribosomal protein L10	1.0563	0.458197	0.380663
AArc1_2539	Glutamate dehydrogenase/leucine dehydrogenase	1.0563	0.136221	0.472243
AArc1_1817	Transcription initiation factor TFIIB	1.05611	0.641309	1.25386
AArc1_0899	UDP-glucose 6-dehydrogenase	1.05578	0.133125	0.41491
AArc1_0472	ATP-dependent 26S proteasome regulatory subunit	1.05498	1.0643	0.890327
AArc1_0066	ABC-type dipeptide/oligopeptide/nickel transportsystem, ATPase component	1.05255	0.641104	0.631558
AArc1_3300	Phosphoribosylaminoimidazole-succinocarboxamide synthase	1.05092	0.476591	0.356939
AArc1_2995	Dihydrodipicolinate reductase	1.05088	0.611545	0.536934
AArc1_3078	Hydroxymethylpyrimidine/phosphomethylpyrimidine kinase	1.05088	0.0213328	0
AArc1_1835	DNA-binding transcriptional regulator, Lrp family	1.05063	0.294113	0.490892
AArc1_3467	hypothetical protein	1.04991	0	0.0989407
AArc1_0580	Molybdopterin biosynthesis enzyme	1.04904	0.148786	0.414021
AArc1_1447	Archaea-specific RecJ-like exonuclease	1.04904	0.115928	0.561671
AArc1_1572	Metal-dependent RNase	1.04492	0.697148	1.1279
AArc1_0608	hypothetical protein	1.04212	1.78016	0.743945
AArc1_0797	Glycerol kinase	1.03752	0.142277	0.851764
AArc1_3418	Valyl-tRNA synthetase	1.03561	0.725598	0.375207
AArc1_0016	3-hydroxyacyl-CoA dehydrogenase, some fused to Enoyl-CoA hydratase	1.03452	0.392076	1.06816
AArc1_2846	Nucleotide-binding protein, UspA family	1.03452	0.600609	0.459305
AArc1_1756	Folylpolyglutamate synthase	1.03089	0.0650144	0.175427
AArc1_1259	Glycine cleavage system T protein (aminomethyltransferase)	1.03086	0.429611	0.148789
AArc1_0664	3-hydroxyacyl-CoA dehydrogenase	1.02622	0.254159	0.377108
AArc1_3408	Phenylalanyl-tRNA synthetase beta subunit	1.02559	0.280284	0.555579
AArc1_1799	Imidazoleglycerol-phosphate synthase	1.02536	0.0199995	0.150944
AArc1_0110	Alpha/beta superfamily hydrolase	1.02317	1.9783	0.703353
AArc1_2346	N-acetylglucosamine-1-phosphate uridyltransferase	1.02278	0	0.14232
AArc1_0042	DNA-binding transcriptional regulator, Lrp family	1.02	0	0.931548
AArc1_1960	Phosphoribosylamine-glycine ligase	1.0197	0.173372	0.452836
AArc1_3129	hypothetical protein	1.01529	0.59338	0.502814
AArc1_0184	ATPase (PilT family)	1.01324	0.314768	0.793288
AArc1_0712	Selenocysteine lyase/Cysteine desulfurase	1.01274	0.755405	0.21348
AArc1_1762	Archaeal Glu-tRNA Gln amidotransferase subunit E	1.01116	0.135453	0.447633
AArc1_1656	Phosphoenolpyruvate carboxylase	1.00919	1.13451	0.819545
AArc1_1437	Transcription factor MBF1	1.00864	0.471644	0
AArc1_1933	Xaa-Pro aminopeptidase	1.00703	0.0387778	0.0711599
AArc1_0004	hypothetical protein	1.00614	0	0.439898
AArc1_1742	hypothetical protein	0.998223	0.170276	1.35408
AArc1_3047	Glutamate 5-kinase	0.992555	0.0959736	0
AArc1_0190	Transcriptional regulator containing HTH domain,ArsR family	0.992239	0.0793182	0
AArc1_1242	Nucleotide-binding protein, UspA family	0.987333	0.350586	0.0791526
AArc1_2318	Single-stranded DNA-binding replication protein A (RPA)	0.987333	0.0894884	0.549872
AArc1_1427	Exosome subunit, RNA binding protein with dsRBD fold	0.985689	0.0813312	1.02212
AArc1_1911	hypothetical protein	0.983335	0.491102	1.3169
AArc1_0301	GTP-binding protein, GTP1/Obg family	0.980074	0.34749	0.912271
AArc1_3132	TrkA, K+ transport system, NAD-binding component	0.979204	0.572159	1.36498
AArc1_0785	Transcription initiation factor TFIIB, Brf1 subunit/Transcription initiation factor TFIIB	0.979126	2.84502	3.81029
AArc1_0913	Ribosome quality control (RQC) complex, YloA/Tae2 family	0.97306	0.131453	0.467425
AArc1_2228	hypothetical protein	0.972814	0.415259	0.839209
AArc1_2976	Adenylosuccinate lyase	0.969668	1.04287	0.752569
AArc1_3498	Glutathione synthase/glutaminyl transferase/alpha-L-glutamate ligase	0.968056	0.740086	0.821574
AArc1_3362	Transcriptional regulator, ArsR family	0.96756	0.249031	0.0697633
AArc1_1631	Dehydrogenase (flavoprotein)	0.964722	2.09284	2.37593
AArc1_0026	Phosphomannomutase	0.958971	0.316779	0.296816
AArc1_1431	Molecular chaperone (HSP20 family)	0.958192	1.09444	0
AArc1_2229	hypothetical protein	0.954865	0	0.421751
AArc1_3059	DNA sulfur modification protein DndD, ATPase	0.954652	0.0743928	0.485181
AArc1_2269	Sec-independent protein secretion pathway component	0.951731	1.01546	1.69312
AArc1_3124	L-alanine-DL-glutamate epimerase	0.951112	0.463778	0.64881
AArc1_2749	Short-chain alcohol dehydrogenase	0.951034	0.432797	0.795697
AArc1_1008	Methionine synthase II (cobalamin-independent)	0.946424	0.0781208	0.830963
AArc1_3258	Long-chain acyl-CoA synthetase (AMP-forming)	0.945116	3.46082	1.01007
AArc1_1488	Transcription initiation factor TFIIB	0.93745	1.31331	1.56058
AArc1_3107	Uridine phosphorylase	0.936515	0.444683	0.575748
AArc1_2393	Mesaconyl-CoA hydratase (Acyl dehydratase family)	0.932905	0.23529	0
AArc1_2150	Small-conductance mechanosensitive channel	0.930854	0.872304	0.925079
AArc1_1822	Polysulphide reductase, NrfD	0.930416	1.59729	1.56843
AArc1_3499	Acetylglutamate semialdehyde dehydrogenase	0.930268	0.482783	1.18511
AArc1_1080	Nucleotide-binding protein, UspA family	0.929673	0	0.348826
AArc1_2320	Pyrimidine reductase, riboflavin biosynthesis	0.920301	1.21166	0
AArc1_3212	Cdc6-related protein, AAA superfamily ATPase	0.915129	0.325072	1.24853
AArc1_3298	Methyl-accepting chemotaxis protein	0.908534	0.437632	0
AArc1_0751	TRAP-type uncharacterized transport system, periplasmic component	0.907476	1.14603	0
AArc1_3381	Pyruvate/2-oxoglutarate dehydrogenase complex, dihydrolipoamide dehydrogenase (E3) component	0.903846	0.785573	0.310516
AArc1_3147	Acyl-CoA synthetase (AMP-forming)/AMP-acid ligase II	0.90168	0.427576	1.23686
AArc1_1801	CopG-family DNA-binding protein	0.900331	0.0839978	0.727829
AArc1_2596	Chromosome segregation protein Spo0J	0.899888	1.30648	0.939157
AArc1_3454	Translation initiation factor 6 (eIF-6)	0.896586	0.274881	0
AArc1_2576	Valyl-tRNA synthetase	0.894162	0.142639	0.271701
AArc1_1832	Asp-tRNAAsn/Glu-tRNAGln amidotransferase A subunit	0.893485	1.27441	0.116443
AArc1_0531	Coenzyme F420-dependent N5,N10-methylene tetrahydromethanopterin reductase or related flavin-dependent oxidoreductase	0.892956	0.761597	0.258763
AArc1_0590	Polyketide cyclase/dehydrase family protein	0.892956	0	0
AArc1_1986	CBS domain	0.891467	0.969093	1.37791
AArc1_2567	Aryl-alcohol dehydrogenase related enzyme	0.890873	0.117397	1.31741
AArc1_3265	NADPH-dependent curcumin reductase CurA	0.889404	1.53601	0.118853
AArc1_2722	Metallo-beta-lactamase superfamily enzyme	0.884433	3.98136	0
AArc1_1077	Glycosyl transferase family 2	0.883801	1.46127	0.181134
AArc1_3496	Argininosuccinate synthase	0.883182	0.402265	0.639297
AArc1_0198	HAD superfamily hydrolase	0.882866	0.0928777	0
AArc1_3372	DNA-binding transcriptional regulator, Lrp family	0.880446	0.0386656	1.41799
AArc1_2623	Polyketide cyclase/dehydrase family protein involved in binding/transport of lipids	0.880269	1.85003	0.543403
AArc1_0829	Threonyl-tRNA synthetase	0.875664	0.00799979	0.233395
AArc1_0867	Alpha/beta superfamily hydrolase	0.875315	0.61507	0.743053
AArc1_2807	3-dehydroquinate dehydratase	0.873794	0.162932	0.122913
AArc1_1616	Enolase	0.868314	0.650392	0.517527
AArc1_1629	hypothetical protein	0.867547	1.03957	0.815104
AArc1_2034	Acyl-coenzyme A synthetase/AMP-(fatty) acid ligase	0.860816	1.01544	0.26295
AArc1_1657	Acyl dehydratase	0.860287	0.733734	0.199777
AArc1_3072	Amidohydrolase 3	0.860287	1.41174	0.126718
AArc1_2657	hypothetical protein	0.853027	0	0
AArc1_3100	Molybdopterin converting factor, small subunit	0.853027	0.218566	0.558113
AArc1_2555	Alanine dehydrogenase/(1)-pyrroline-2-carboxylate reductase ProC	0.849397	0.297502	0.0840981
AArc1_2742	Phytoene dehydrogenase	0.847412	1.756	0.461209
AArc1_3403	Cell division GTPase	0.846464	0.664538	0.14232
AArc1_1952	RecA-superfamily ATPase implicated in signal transduction	0.846386	0.273527	0.176567
AArc1_2518	Nucleotide-utilizing enzyme related to molybdopterin-biosynthesis enzyme MoeA	0.844348	0	0.0527684
AArc1_2418	Nucleotide-binding protein, UspA family	0.843782	0.495799	0.194072
AArc1_0256	DNA-directed RNA polymerase, subunit E'/Rpb7	0.842834	0.302768	0.523996
AArc1_1495	NAD(P)H-hydrate repair enzyme Nnr, NAD(P)H-hydrate dehydratase domain	0.839197	0.402539	0.258763
AArc1_1270	Glycine cleavage system protein P (pyridoxal-binding), N-terminal domain	0.836038	0.813143	0.198767
AArc1_2806	Transcription initiation factor TFIIB	0.835735	0.2018	0.214495
AArc1_0432	Dinucleotide-utilizing enzyme involved in molybdopterin and thiamine biosynthesis	0.831248	0.247698	0.452836
AArc1_1977	Acetyl-CoA acetyltransferase	0.831248	0.309592	0.713501
AArc1_1185	Chemotaxis protein histidine kinase	0.829738	0.312982	0.932437
AArc1_0891	Nucleotide-binding protein, UspA family	0.829558	0.213619	0.769821
AArc1_1290	Ribosomal protein L22	0.827831	0.970672	0.740396
AArc1_0159	Leucyl aminopeptidase (aminopeptidase T)	0.826851	0.546507	0.445354
AArc1_1551	Molecular chaperone GrpE (heat shock protein)	0.826424	0.22537	0.120503
AArc1_3123	NAD dependent epimerase/dehydratase family	0.824968	0.153802	0.118853
AArc1_2848	ABC-type transport system, periplasmic component	0.824484	2.49448	0.200542
AArc1_2482	Cysteine desulfurase activator SufB	0.824472	0.307264	0.47351
AArc1_3284	DNA-directed RNA polymerase subunit H	0.823697	0.267919	0
AArc1_0409	Glycine cleavage system T protein (aminomethyltransferase)	0.823221	0.366946	0.282357
AArc1_2109	hypothetical protein	0.821022	0.954835	0.388145
AArc1_0206	Thiol-disulfide isomerase or thioredoxin	0.820358	2.52182	0.77629
AArc1_1967	5,10-methylene-tetrahydrofolate dehydrogenase	0.814833	0.124605	0.310516
AArc1_2969	DNA-binding transcriptional regulator, Lrp family	0.814833	0.0528788	0.439898
AArc1_3031	Sugar-specific transcriptional regulator TrmB	0.813898	0.124402	1.59786
AArc1_1304	Ribosomal protein L18	0.813356	0.801844	0.342861
AArc1_1861	Phosphoribosylaminoimidazole (AIR) synthetase	0.813098	0.0900299	0.517527
AArc1_3336	hypothetical protein	0.810932	0.399555	0
AArc1_2947	Glucose-6-phosphate isomerase	0.80816	0.379737	0.571438
AArc1_2211	Alpha/beta superfamily hydrolase	0.807413	0.259223	0
AArc1_2880	ABC-type transport system, periplasmic component	0.806355	0.109352	0.320791
AArc1_1058	ba3-type terminal oxidase subunit CbaE	0.805838	0.496634	0
AArc1_1090	Nucleotide-binding protein, UspA family	0.805781	0.210523	0
AArc1_2531	N-methylhydantoinase A/acetone carboxylase, betasubunit	0.805432	0.703746	0.191282
AArc1_1384	Lycopene cyclase family protein	0.800925	0.0519986	0.430388
AArc1_0224	Acetyltransferase (GNAT) family	0.800416	0.424888	0.135851
AArc1_1314	hypothetical protein	0.79896	1.30898	0.375207
AArc1_1730	Phosphoglycerate dehydrogenase	0.798418	0.36281	0.34933
AArc1_2481	Cysteine desulfurase activator SufB	0.794949	0.339557	0.700816
AArc1_1345	Archaeal fructose-1,6-bisphosphatase or related enzyme of inositol monophosphatase family	0.791081	0.130437	0.282738
AArc1_2857	NH3-dependent NAD+ synthetase	0.787689	0.823516	0.685723
AArc1_3461	Hydroxyethylthiazole kinase, sugar kinase family	0.787689	0.3695	0.159572
AArc1_0414	Arginyl-tRNA synthetase	0.78451	0.0373323	0.521459
AArc1_2975	AICAR transformylase/IMP cyclohydrolase PurH	0.783214	0.111837	0.506874
AArc1_0393	Histidyl-tRNA synthetase	0.782853	0.442853	0.387256
AArc1_0463	Acyl-CoA synthetase (AMP-forming)/AMP-acid ligase II	0.778637	0.510059	0.856201
AArc1_0084	Glutamate-1-semialdehyde aminotransferase	0.778005	2.05879	0.996239
AArc1_2497	Urocanate hydratase	0.777238	0.750389	0
AArc1_2052	Glutamine synthetase	0.776799	0.630529	1.08034
AArc1_1676	Aldehyde:ferredoxin oxidoreductase	0.776303	0.552475	0.56281
AArc1_2552	Fructose-1,6-bisphosphatase	0.775852	0	0.146634
AArc1_1944	Adenylate cyclase, class 2	0.774486	0.0681103	0
AArc1_1829	Phosphoribosylformylglycinamidine (FGAM) synthase, synthetase domain	0.773936	0.15274	0.351486
AArc1_3355	hypothetical protein	0.773518	0.157892	0
AArc1_3146	HerA helicase	0.772189	0.148988	0.459305
AArc1_1600	SHS2 domain protein implicated in nucleic acid metabolism	0.771299	0.201235	0.0956427
AArc1_0447	SAM-dependent methyltransferase	0.765987	0.131904	0
AArc1_3288	DNA-directed RNA polymerase subunit A''	0.763588	0.225256	1.25969
AArc1_1749	Deoxyribodipyrimidine photolyase	0.763506	2.74194	0.386621
AArc1_1485	DNA topoisomerase VI, subunit B	0.763124	0.337456	0.0964014
AArc1_1266	3-hydroxy-3-methylglutaryl CoA synthase	0.761693	1.5177	3.62624
AArc1_1232	Thioredoxin reductase	0.759236	0.0866859	0.0582217
AArc1_0385	hypothetical protein	0.758043	0	0.38053
AArc1_2621	Phosphopantothenoylcysteine synthetase/decarboxylase	0.755897	0.628473	0.0348816
AArc1_2071	Pyruvate:ferredoxin oxidoreductase or related 2-oxoacid:ferredoxin oxidoreductase, alpha subunit and gamma	0.75502	0.702775	1.12359
AArc1_2544	Acetyl-CoA carboxylase, carboxyltransferase component	0.754646	1.05892	0.577272
AArc1_0541	hypothetical protein	0.753227	0.640856	0.718068
AArc1_1929	Acetyltransferase (GNAT) family	0.752493	0.229098	0.291109
AArc1_2389	Dihydroorotate dehydrogenase	0.749224	4.29657	1.26275
AArc1_1992	Methylaspartate ammonia-lyase	0.748966	0	0.238594
AArc1_0703	Methyl-accepting chemotaxis protein	0.74874	0.435576	0.28464
AArc1_2959	Molybdopterin biosynthesis enzyme	0.74413	0	0.0824506
AArc1_1278	Phosphate uptake regulator	0.743925	0.595073	0.640061
AArc1_2850	ABC-type dipeptide/oligopeptide/nickel transportsystem, permease component	0.741525	0.927012	0.271701
AArc1_1552	Chaperone DnaK (HSP70)	0.740094	0.17179	0.687246
AArc1_0057	Nucleotide-binding protein, UspA family	0.73687	0.155068	0
AArc1_1539	3'-phosphoadenosine 5'-phosphosulfate sulfotransferase (PAPS reductase)	0.735381	0	0
AArc1_2992	CBS domain	0.735201	2.82688	1.63123
AArc1_0912	hypothetical protein	0.733905	0.199835	0
AArc1_2095	ABC-type phosphate transport system, periplasmiccomponent	0.733183	0.187225	0
AArc1_0643	hypothetical protein	0.732145	0.16718	0.25039
AArc1_0622	L-alanine-DL-glutamate epimerase or related enzyme of enolase superfamily	0.732125	0	0
AArc1_1932	N-methylhydantoinase B/acetone carboxylase, alpha subunit	0.73112	0.251879	0.291109
AArc1_2632	Methylmalonyl-CoA mutase, C-terminal domain/subunit (cobalamin-binding)	0.72961	0.622281	0.828043
AArc1_1187	RecA-superfamily ATPase implicated in signal transduction	0.726645	0.885434	0.738361
AArc1_0549	Transcriptional regulator, contains HTH domain	0.725221	0.66872	0
AArc1_1204	Chemotaxis protein CheY	0.724426	0.0479987	0.768802
AArc1_0543	Small nuclear ribonucleoprotein (snRNP) homolog	0.723429	0	0.743811
AArc1_3517	Signal transduction histidine kinase with PAS domain	0.720185	0.0743022	0.34933
AArc1_0540	Peptidase MA (zincin) superfamily	0.719746	2.0036	1.41166
AArc1_0316	Dipeptidyl aminopeptidase/acylaminoacyl-peptidase	0.719475	0.250205	0.053908
AArc1_1580	Inorganic pyrophosphatase	0.719205	0.104109	1.70657
AArc1_2954	CTP synthase (UTP-ammonia lyase)	0.719172	0.098075	0.489114
AArc1_1875	hypothetical protein	0.718721	0.263993	1.28088
AArc1_1936	Mevalonate pyrophosphate decarboxylase	0.716161	0.481268	0.795697
AArc1_3226	tRNA nucleotidyltransferase (CCA-adding enzyme)	0.715587	0.12169	0.193438
AArc1_0666	Acyl-CoA:acetate/3-ketoacid CoA transferase	0.713602	0.26121	0.368738
AArc1_0983	Lactaldehyde dehydrogenase, Succinate semialdehyde dehydrogenase	0.712261	0.672133	0.232887
AArc1_2541	Glutamate dehydrogenase/leucine dehydrogenase	0.709115	1.07132	0.56395
AArc1_0706	NAD(FAD)-dependent dehydrogenase	0.707831	0.517654	0.324343
AArc1_3114	Peroxiredoxin	0.707039	0.393294	0.0857486
AArc1_3046	Gamma-glutamyl phosphate reductase	0.70658	0.678189	0
AArc1_2500	Histidine ammonia-lyase	0.704697	1.16716	0
AArc1_0178	NADP-dependent 3-hydroxy acid dehydrogenase YdfG	0.70112	0.860734	0.381676
AArc1_0602	Aspartate/tyrosine/aromatic aminotransferase	0.700378	0.784829	0.153611
AArc1_1306	Ribosomal protein L30	0.700313	0.538779	0.850878
AArc1_2382	Transcriptional regulator containing HTH domain,ArsR family	0.697598	0	0
AArc1_2041	Ser/Thr protein kinase	0.697257	0.41411	0.843517
AArc1_0032	Archaeal IMP cyclohydrolase	0.694575	0.0279993	0.0665922
AArc1_3030	Fe(2+)-dependent GTP cyclohydrolase	0.693311	0.040247	0.13027
AArc1_1226	DNA structure-specific ATPase involved in suppression of recombination, MutS family	0.692048	0.281729	0.439898
AArc1_0625	Molybdopterin biosynthesis enzyme	0.689681	0.260714	0.194072
AArc1_3465	Signal recognition particle GTPase	0.688599	0.210795	0.498119
AArc1_2706	ABC-type Mn/Zn transport system, ATPase component	0.687741	0.0213328	0
AArc1_0473	Oligoendopeptidase F	0.687483	0.195043	0.226418
AArc1_2105	Dipeptidyl aminopeptidase/acylaminoacyl-peptidase	0.68718	0.44396	0.077629
AArc1_2738	hypothetical protein	0.686052	0.857571	1.00169
AArc1_2099	Methyl-accepting chemotaxis protein	0.68542	0.573807	0
AArc1_0369	Isoleucyl-tRNA synthetase	0.682422	0.0363377	0.401969
AArc1_1207	Methylase of chemotaxis methyl-accepting protein	0.682422	0.647814	0.254323
AArc1_1979	hypothetical protein	0.682422	2.09343	0.517527
AArc1_1550	Short-chain alcohol dehydrogenase	0.682299	2.78947	0.379774
AArc1_2417	Nucleoside-diphosphate-sugar epimerase	0.680075	0	0
AArc1_2719	Isopropylmalate/homocitrate/citramalate synthase	0.679333	0	0.575999
AArc1_1016	DNA-directed RNA polymerase, subunit Rpo4/RpoF	0.677057	0.705871	0.723772
AArc1_1239	Transcriptional regulator	0.671532	0.689079	0.336392
AArc1_1248	ATPase involved in DNA replication HolB, large subunit	0.671532	0.611524	0.668598
AArc1_2499	Imidazolonepropionase	0.670945	0.524862	0
AArc1_3139	hypothetical protein	0.666495	0.287921	0
AArc1_0713	Nucleotide-binding protein, UspA family	0.665207	0.155068	0
AArc1_2785	Formyltetrahydrofolate synthetase	0.661577	0.922585	0.366202
AArc1_0986	hypothetical protein	0.661442	0.319536	0.245825
AArc1_0659	Enoyl-CoA hydratase/carnithine racemase	0.660642	2.74084	0
AArc1_1506	Small-conductance mechanosensitive channel	0.660642	0.32672	0.619638
AArc1_0428	Riboflavin synthase alpha chain	0.659842	0.206206	0.0560664
AArc1_0226	ATPase of the AAA+ class	0.659695	0.409113	1.11078
AArc1_1689	Ribonucleotide reductase, alpha subunit	0.657464	0.217235	0.278805
AArc1_0971	Short-chain alcohol dehydrogenase, 3-ketoacyl-ACP reductase	0.657012	0.247674	1.9822
AArc1_3306	Formyltetrahydrofolate hydrolase	0.657012	0.137893	0.44091
AArc1_2045	hypothetical protein	0.657	0.247674	0.107816
AArc1_0065	ABC-type oligopeptide transport system, ATPase component	0.655716	0.468546	0.181134
AArc1_0340	Serine-pyruvate aminotransferase/archaeal aspartate aminotransferase	0.654059	0.145847	0.34933
AArc1_0737	N-terminal nucleophile hydrolase superfamily protein	0.653382	0.761485	0.517527
AArc1_1393	Nucleoside-diphosphate-sugar epimerase	0.653382	0	0
AArc1_3482	Leucyl aminopeptidase (aminopeptidase T)	0.652853	0.0479987	0.382692
AArc1_1834	Aspartate/tyrosine/aromatic aminotransferase	0.650384	0.338653	0.517527
AArc1_1174	Ribosomal protein L7AE	0.648211	0.377727	0.817003
AArc1_1172	Ribosomal protein L24E	0.647948	0.678007	0.899203
AArc1_2993	Diaminopimelate decarboxylase	0.647296	0	0.168958
AArc1_0812	4-aminobutyrate aminotransferase or related aminotransferase	0.646291	0.675813	0.610249
AArc1_0019	FMN-dependent dehydrogenase, includes L-lactate dehydrogenase and type II isopentenyl diphosphate isomerase	0.646123	0.643952	0.433429
AArc1_2814	hypothetical protein	0.643338	0.891626	1.62234
AArc1_3392	hypothetical protein	0.641512	0	0.0443948
AArc1_0168	hypothetical protein	0.640688	0.89818	0.21348
AArc1_1014	16S rRNA A1518 and A1519 N6-dimethyltransferase RsmA/KsgA/DIM1	0.637399	0.349117	0.22984
AArc1_2800	Membrane protein	0.635233	0.541787	0
AArc1_0174	ATP phosphoribosyltransferase	0.634253	0.182795	0.621032
AArc1_2540	Beta-methylmalyl-CoA lyase, Citrate lyase beta subunit family	0.630623	0.0246768	0.0905672
AArc1_0324	Acyl-CoA hydrolase	0.627973	0.455597	0.306332
AArc1_2792	hypothetical protein	0.62415	0.523211	0.426702
AArc1_1503	Phosphomannomutase	0.621771	0.257367	0.163759
AArc1_1717	hypothetical protein	0.620713	0	0.0697633
AArc1_3133	Lrp/AsnC family C-terminal domain	0.620713	0.388073	1.10621
AArc1_1984	Acetyltransferase (GNAT) family	0.61936	0.291017	0.0824506
AArc1_0680	Siroheme synthase (precorrin-2 oxidase/ferrochelatase domain)	0.617793	0.90489	0.202316
AArc1_1771	Cysteinyl-tRNA synthetase	0.617535	0.0495348	0.0824506
AArc1_0338	Translation initiation factor 1 (IF-1)	0.617083	2.18165	3.42558
AArc1_0686	DNA primase	0.617083	0.447642	0.555325
AArc1_1737	Histidinol dehydrogenase	0.617083	0.38699	0.200542
AArc1_2510	Peptidyl-tRNA hydrolase	0.617083	0.198139	0.711599
AArc1_1196	Geranylgeranyl pyrophosphate synthase	0.615303	0.239154	0.153611
AArc1_3109	hypothetical protein	0.614536	0.312913	0.278171
AArc1_2042	hypothetical protein	0.612461	0.442784	1.09607
AArc1_1469	Sugar kinase	0.61221	0.113555	0.0428743
AArc1_1587	HAD superfamily hydrolase	0.61112	0.110933	0.591982
AArc1_0927	Release factor eRF1	0.611029	0.0798834	0.193184
AArc1_0875	Lipoate-protein ligase A	0.610849	0.245618	0
AArc1_1386	RecA/RadA recombinase	0.610726	0.706727	0.298974
AArc1_0075	Fe-S cluster biogenesis protein NfuA, 4Fe-4S-binding domain	0.609824	1.55899	1.75959
AArc1_2212	Cobyrinic acid a,c-diamide synthase	0.608741	0.109917	0
AArc1_0714	hypothetical protein	0.608515	0.832804	0.473129
AArc1_0450	Threonine dehydrogenase or related Zn-dependent dehydrogenase	0.607793	0.080494	0
AArc1_0113	Selenocysteine lyase/Cysteine desulfurase	0.607535	0.129215	0.350092
AArc1_2876	ABC-type oligopeptide transport system, ATPase component	0.607039	0	0.217413
AArc1_1169	Superoxide dismutase	0.60676	0.272668	0.380282
AArc1_3074	Hydroxymethylglutaryl-CoA reductase	0.606194	0.853998	0.517527
AArc1_0960	Oxyanion-translocating ATPase	0.604163	0.100493	0.878275
AArc1_2981	hypothetical protein	0.603466	0.444074	0
AArc1_2457	Component of chemotaxis system associated with archaellum, contains CheF-like and HTH domain	0.6021	0.55417	1.28329
AArc1_3191	ABC-type multidrug transport system, ATPase component	0.600533	0.900914	0.4314
AArc1_0843	Glucose-1-phosphate uridyltransferase	0.599869	0.108357	0.451188
AArc1_1341	RNA processing factor Prp31, contains Nop domain	0.599405	2.09329	0.910109
AArc1_0525	3-hydroxyacyl-CoA dehydrogenase	0.599012	0.0464842	0
AArc1_1873	Acyl-CoA synthetase, ATP-grasp containing subunit= acetyl-CoA synthetase	0.597457	0.118392	0.478712
AArc1_0795	Anaerobic glycerol-3-phosphate dehydrogenase	0.596272	1.35393	0.0931034
AArc1_2089	Carbamoylphosphate synthase large subunit	0.595936	0.0746862	0.553551
AArc1_1436	Triosephosphate isomerase	0.595722	0.0370151	0.297578
AArc1_0702	Homoserine kinase	0.59368	0.0691049	0.269673
AArc1_0840	Phytoene dehydrogenase or related enzyme	0.592609	0.233437	0.439898
AArc1_2292	3-hydroxyacyl-CoA dehydrogenase	0.589521	0.0911604	0.582217
AArc1_2440	hypothetical protein	0.588257	0.0959736	0
AArc1_3413	Methyl-accepting chemotaxis protein	0.585801	0.591321	0.458543
AArc1_0559	Glutamine amidotransferase	0.585214	0	0.0626625
AArc1_1583	Ribonuclease HI	0.584788	0	0.0692585
AArc1_1236	Zn finger domain containing protein	0.584414	0.191947	0
AArc1_3017	Ribosomal protein S10	0.584414	0.117645	0
AArc1_3321	ba3-type terminal oxidase subunit CbaD	0.584414	0.498444	0
AArc1_2411	ATP-grasp enzyme	0.584028	0	0
AArc1_0298	GTP-binding protein EngB	0.583615	0.661736	0.265232
AArc1_1740	Serine-pyruvate aminotransferase/archaeal aspartate aminotransferase	0.583286	0.289051	0.447382
AArc1_0196	Archaemetzincin family protease	0.581359	0.940617	0.860388
AArc1_2381	Transcriptional regulator, PadR family	0.581158	0.139317	0.685989
AArc1_3472	hypothetical protein	0.580784	0.495348	0
AArc1_2783	Methionyl-tRNA synthetase	0.580198	0.555594	0.508394
AArc1_0454	SAM-dependent methyltransferase	0.577954	0.563458	0.886264
AArc1_0555	Tyrosyl-tRNA synthetase	0.577741	0.0146663	0.147265
AArc1_3516	Alanyl-tRNA synthetase	0.57464	0.121554	0.423281
AArc1_1198	Amino acid transporter	0.574189	0.540725	0.713501
AArc1_1412	ABC-type dipeptide/oligopeptide/nickel transportsystem, periplasmic component	0.570301	0.285707	0
AArc1_3000	Zn-dependent protease with chaperone function	0.569895	1.13795	1.39352
AArc1_0765	Glycine/D-amino acid oxidase (deaminating)	0.567516	0.556047	0.470088
AArc1_1514	Methenyltetrahydromethanopterin cyclohydrolase	0.565543	0.284078	0.181134
AArc1_1787	Uncharacterized membrane protein	0.565543	0.525427	0.56281
AArc1_3468	Dephospho-CoA kinase	0.564144	0	0
AArc1_1592	Alpha/beta superfamily hydrolase	0.563615	0.16718	0.34933
AArc1_2084	5-enolpyruvylshikimate-3-phosphate synthase	0.562635	0.139317	0.0995725
AArc1_2145	Methylated DNA-protein cysteine methyltransferase	0.562635	0	0.526662
AArc1_3249	HGG motif-containing thioesterase	0.562635	0.185755	0.168196
AArc1_0017	Ribose 5-phosphate isomerase	0.561642	0.0317273	0.131921
AArc1_1308	Preprotein translocase subunit SecY	0.55994	0.649104	1.34709
AArc1_2205	Catalase (peroxidase I)	0.555375	0.388097	0.435584
AArc1_0200	Cell division GTPase	0.554879	0.263154	0.3558
AArc1_0307	Hemolysins or related protein containing CBS domains	0.55453	1.10273	0.42049
AArc1_2158	KaiC-like protein ATPase	0.551507	0.385929	0
AArc1_1342	Amino acid transporter	0.550888	0.636088	0.390935
AArc1_1222	hypothetical protein	0.550798	0.535595	0.370391
AArc1_2376	hypothetical protein	0.550121	0	0
AArc1_2237	hypothetical protein	0.548115	0.746118	0.232887
AArc1_0137	DMSO reductase family type II enzyme	0.547767	0.210208	0.439898
AArc1_1160	CRISPR-associated protein Cas6	0.544834	0.159858	0
AArc1_0979	Cupin domain containing protein	0.540855	0.111453	0.963893
AArc1_1210	Ribosome-interacting GTPase 1	0.538354	0.0854432	0.53782
AArc1_1966	Zn finger containing protein	0.537394	0.028202	0.115431
AArc1_0634	Transcription antiterminator NusG	0.536832	0.0897818	0.187603
AArc1_1083	Thymidine phosphorylase	0.535839	0.666346	0.141685
AArc1_0371	Phosphoribosylpyrophosphate synthetase	0.534363	0.218928	0
AArc1_3459	Sortase or related acyltransferase	0.533596	0	0.145113
AArc1_2125	Acetolactate synthase large subunit	0.53319	0.241482	0.322315
AArc1_0106	Zn-dependent protease with chaperone function	0.529966	0.452005	0.59833
AArc1_0639	L-alanine-DL-glutamate epimerase	0.529966	1.27626	0.637398
AArc1_1581	Transcriptional regulator, PadR family	0.529966	0.171022	0
AArc1_1452	Dihydroxyacid dehydratase/phosphogluconate dehydratase	0.527825	0.0605399	0.725931
AArc1_2636	SAM-dependent methyltransferase	0.527419	0.304102	0.316985
AArc1_0814	Metal-dependent amidase/aminoacylase/carboxypeptidase	0.527181	0.0413322	0.754096
AArc1_1761	DNA-binding transcriptional regulator, Lrp family	0.526336	0.133802	0
AArc1_2630	Alpha/beta superfamily hydrolase	0.525175	0.643749	0.394614
AArc1_0675	CBS domain	0.523145	0	0
AArc1_2718	Acetolactate synthase large subunit	0.522706	0	0.275507
AArc1_2734	hypothetical protein	0.522706	0	0.184689
AArc1_1063	Succinate semialdehyde dehydrogenase	0.519076	1.43866	0.291109
AArc1_2300	Transcriptional regulator, CopG/Arc/MetJ family	0.517722	0.0897818	1.3797
AArc1_1444	LPPG:FO 2-phospho-L-lactate transferase, F420 biosynthesis enzyme	0.516607	0.110029	0.328781
AArc1_3167	Mg/Co/Ni transporter MgtE (contains CBS domain)	0.515446	0.229098	0.362269
AArc1_1643	Dehydrogenase (flavoprotein)	0.514002	0	0.258763
AArc1_0598	Phenylpyruvate tautomerase PptA, 4-oxalocrotonate tautomerase family	0.511816	0.105261	0
AArc1_3001	hypothetical protein	0.511816	0.353682	0.484423
AArc1_1261	hypothetical protein	0.50954	0.0493535	0
AArc1_3039	tRNA(Arg) A34 adenosine deaminase TadA	0.50954	0	0
AArc1_1340	Fibrillarin-like rRNA methylase	0.508186	0.312688	0.122913
AArc1_1165	Metal-dependent hydrolase of the beta-lactamase superfamily II	0.507149	0.141012	0.323838
AArc1_0044	Ferredoxin	0.504556	0.185328	0.3558
AArc1_0746	Methyl-accepting chemotaxis protein	0.504556	0.345162	0
AArc1_2409	Peptidoglycan interpeptide bridge formation enzyme	0.504556	0	0
AArc1_2996	Dihydrodipicolinate synthase/N-acetylneuraminatelyase	0.504556	0.040247	0.237201
AArc1_1846	Ribosomal protein L11	0.504073	0	0.181134
AArc1_0917	ABC-type thiamine transport system, periplasmic component	0.504015	0.0885391	0
AArc1_1483	Xaa-Pro aminopeptidase	0.502932	0.248215	0
AArc1_0339	Sensory protein; contains PAS, HAMP and Methyl-accepting chemotaxis-like domain	0.501546	0.670823	0.259398
AArc1_2090	Pheromone shutdown protein TraB, contains GTxH motif	0.500927	0.970245	0.181134
AArc1_0068	ABC-type dipeptide/oligopeptide/nickel transportsystem, permease component	0.499831	1.15168	1.01387
AArc1_1176	Short-chain dehydrogenase	0.49849	0.376391	0.109974
AArc1_1234	2-keto-4-pentenoate hydratase/2-oxohepta-3-ene-1,7-dioic acid hydratase (catechol pathway)	0.49849	0.179564	0.30265
AArc1_0632	Metal-dependent phosphoesterase (PHP family)	0.497297	1.07865	0.511054
AArc1_0967	Pyruvate/2-oxoglutarate/acetoin dehydrogenase complex, dehydrogenase (E1) component, alpha subunit	0.496497	0.12508	0.267772
AArc1_2264	Short-chain alcohol dehydrogenase	0.496316	0.0526307	0
AArc1_0179	Zn-dependent carboxypeptidase, M32 family	0.493667	0.0996348	0.42049
AArc1_2761	Acyl-coenzyme A synthetase/AMP-(fatty) acid ligase	0.493667	0.438379	0.155258
AArc1_3428	hypothetical protein	0.493667	0.428754	0.122913
AArc1_0434	AAA+ ATPase of MoxR-like family	0.49308	0.0722677	0.321299
AArc1_2111	Glycerol dehydrogenase	0.492875	0.981408	0.63943
AArc1_2519	Inorganic polyphosphate/ATP-NAD kinase	0.492539	0.343648	0
AArc1_3411	hypothetical protein	0.489204	0.0959975	0
AArc1_2771	Purine nucleoside phosphorylase	0.488921	0.213619	0.310516
AArc1_0060	Glycyl-tRNA synthetase (class II)	0.4874	0.0722462	0.213988
AArc1_1917	hypothetical protein	0.483609	0	5.01354
AArc1_2748	Acyl-CoA thioesterase FadM	0.483351	0	0
AArc1_2321	Peptide methionine sulfoxide reductase	0.483105	0.153871	0.241134
AArc1_1548	Sensory protein; contains PAS, HAMP and Methyl-accepting chemotaxis-like domain	0.482777	0.0861659	0
AArc1_2582	Phosphoribosylaminoimidazole carboxylase (NCAIR synthetase)	0.481481	0.0642917	0.14232
AArc1_2461	Signal transduction histidine kinase, contains PAS domain	0.481346	0	0
AArc1_3103	Translation initiation factor 2B subunit	0.478671	0.811361	0.220965
AArc1_3480	Short-chain alcohol dehydrogenase	0.478122	1.79586	0.232887
AArc1_1450	Beta-propeller repeat containing protein	0.477761	0.1517	0.0517527
AArc1_1876	nanoRNase/pAp phosphatase, hydrolyzes c-di-AMP and oligoRNAs	0.476904	0.117645	0.363154
AArc1_0295	Translation initiation factor 2B subunit, eIF-2Balpha/beta/delta family	0.475517	0.109171	0.223882
AArc1_0496	Nucleotide-binding protein, UspA family	0.474602	2.78199	3.56446
AArc1_1062	hypothetical protein	0.471887	0	0
AArc1_3097	L-asparaginase/archaeal Glu-tRNAGln amidotransferase subunit D	0.468257	0.026666	0.168958
AArc1_3185	Serine/threonine protein kinase	0.468155	0.136018	0.42049
AArc1_2086	Xaa-Pro aminopeptidase	0.467761	0.0370151	0.0329802
AArc1_0736	hypothetical protein	0.467638	0.0799979	0.276012
AArc1_1426	Orotidine-5'-phosphate decarboxylase	0.465788	0.275537	0.297578
AArc1_1318	Cytidylate kinase	0.464627	0.0317273	0.123671
AArc1_3420	Membrane associated Fe-S oxidoreductase	0.46386	0.641195	1.10469
AArc1_2293	Rec domain	0.463737	0	0
AArc1_0642	Alanyl-tRNA synthetase	0.462732	0.164649	0
AArc1_2987	hypothetical protein	0.461629	0	0
AArc1_0904	Zn-dependent hydrolase of the beta-lactamase fold	0.460998	0.198139	0.252294
AArc1_1517	GTPase	0.460637	1.05921	0.21792
AArc1_3006	tRNA(1-methyladenosine) methyltransferase	0.460231	0.12004	0.110987
AArc1_1317	OxaA/SpoJ/YidC translocase/secretase	0.459824	0.631342	0.511058
AArc1_0615	hypothetical protein	0.455924	0	0
AArc1_0569	DNA-binding transcriptional regulator, Lrp family	0.454472	0.0897818	0.59528
AArc1_2001	Mrp family protein, ATPase, contains iron-sulfurcluster	0.454279	0.950449	0.40641
AArc1_0724	Inosine/xanthosine triphosphate pyrophosphatase,all-alpha NTP-PPase family	0.453738	0.0293326	0.14232
AArc1_1723	hypothetical protein	0.452835	0.512907	0
AArc1_2710	Alpha/beta superfamily hydrolase	0.452487	0	0.114034
AArc1_2716	Ketol-acid reductoisomerase	0.450649	0.0743022	0.34933
AArc1_2640	Topoisomerase IA	0.449657	0.0560653	0.369626
AArc1_0919	DNA-binding transcriptional regulator, IclR family	0.447548	0.876325	0.160584
AArc1_0966	Nucleotide-binding protein, UspA family	0.446478	0.289142	0
AArc1_1182	Chemotaxis signal transduction protein	0.446478	0.0681103	0.226418
AArc1_1857	Acyl-CoA hydrolase	0.446478	0.219811	0.459305
AArc1_1949	hypothetical protein	0.44622	0	0.407555
AArc1_2972	KaiC-like protein ATPase	0.445576	0.688695	0.452836
AArc1_3497	Argininosuccinate lyase	0.444899	0.365772	0.206376
AArc1_0854	Glycosyl transferase family 2	0.444267	0.321096	0.614563
AArc1_3122	Peptide chain release factor eRF1	0.442815	0	0.461206
AArc1_2760	L-lactate utilization protein LutB, contains ferredoxin domain	0.44277	0.693804	0.187603
AArc1_1505	Uridine phosphorylase	0.440773	0.0781661	0.154115
AArc1_1415	hypothetical protein	0.438832	0	0
AArc1_1888	hypothetical protein	0.438689	0.47989	0.314573
AArc1_1859	Pheromone shutdown protein TraB, contains GTxH motif	0.436749	0.530939	0.82576
AArc1_1796	DNA-directed RNA polymerase, subunit L	0.435588	0.0639983	0
AArc1_3295	hypothetical protein	0.435588	0	0
AArc1_2294	Acyl-CoA dehydrogenase	0.42871	1.5448	0.304047
AArc1_1157	CRISPR-associated protein Cas5/Csc1	0.428328	0.476772	0.470723
AArc1_0789	2-keto-4-pentenoate hydratase/2-oxohepta-3-ene-1,7-dioic acid hydratase (catechol pathway)	0.42684	0.0779634	0.305821
AArc1_1622	hypothetical protein	0.425937	0.388073	0
AArc1_2834	Molecular chaperone (HSP20 family)	0.425453	0.851379	0.0824506
AArc1_0001	Cdc6-related protein, AAA superfamily ATPase	0.424699	0.0246768	0.587163
AArc1_2137	tRNA(Glu) U13 pseudouridine synthase TruD	0.424292	0.306158	0.116443
AArc1_0443	Geranylgeranyl pyrophosphate synthase	0.422713	0.056404	0
AArc1_2373	Glycosyl transferase family 2	0.422307	0	0
AArc1_3270	Zn-dependent protease fused to CBS domain	0.422049	0.41795	0.34768
AArc1_0692	CARF domain containing protein	0.421565	0.179225	0.329923
AArc1_3486	Selenocysteine lyase/Cysteine desulfurase	0.421417	1.46408	0.331828
AArc1_0778	hypothetical protein	0.421069	0.293796	1.22863
AArc1_0067	ABC-type dipeptide/oligopeptide/nickel transportsystem, permease component	0.41869	0.447394	0.828043
AArc1_2712	CBS domain	0.415253	0.108357	0.226418
AArc1_0982	4-aminobutyrate aminotransferase or related aminotransferase	0.415072	0.0278633	0.122913
AArc1_2655	hypothetical protein	0.412365	0	0
AArc1_1714	hypothetical protein	0.410179	0	0
AArc1_2628	Pterin-4a-carbinolamine dehydratase	0.409785	0.334768	0.226418
AArc1_3511	Acetylornithine deacetylase/Succinyl-diaminopimelate desuccinylase	0.408793	0.296214	0.122913
AArc1_2412	Phosphodiesterase of AP superfamily	0.408026	0	0
AArc1_0894	Adenine/guanine phosphoribosyltransferase	0.404293	0.241301	0.401083
AArc1_1596	Peroxiredoxin	0.403338	0	0.286798
AArc1_0749	Lactoylglutathione lyase or related enzyme	0.40248	0	0
AArc1_0671	Transcriptional regulator, contains HTH domain	0.402095	1.00807	0.342861
AArc1_0959	Carbon starvation protein	0.401397	0.550283	0.166673
AArc1_0972	Acetyl-CoA acetyltransferase	0.40063	0.477383	0.523996
AArc1_3125	Aspartate/tyrosine/aromatic aminotransferase	0.40063	0.25077	0
AArc1_1208	Lactoylglutathione lyase	0.399921	0	0.332463
AArc1_1183	ATPase involved in chromosome partitioning, ParAfamily	0.399289	0.0495348	0.362269
AArc1_2757	Fe-S oxidoreductase	0.399289	0.483913	0.546193
AArc1_2077	Pyruvate/2-oxoglutarate/acetoin dehydrogenase complex, dehydrogenase (E1) component	0.398748	1.48336	1.15797
AArc1_2799	N-acetylglucosamine-1-phosphate uridyltransferase	0.398748	0.179564	0.168196
AArc1_0219	Oligoribonuclease NrnB or cAMP/cGMP phosphodiesterase, DHH superfamily	0.396517	0.0939176	0.28464
AArc1_3251	Lipoate-protein ligase A	0.396426	0.460591	0.183036
AArc1_0397	Thiamine monophosphate kinase	0.395672	0.566554	0
AArc1_1103	Membrane protein, DoxD family	0.395659	1.21218	0.562432
AArc1_0817	4-aminobutyrate aminotransferase or related aminotransferase	0.394441	0.0897818	0.584373
AArc1_3318	Cation transport ATPase	0.394306	0.347557	0.103505
AArc1_1544	16S rRNA C967 or C1407 C5-methylase, RsmB/RsmF family	0.393867	0.674279	0.233903
AArc1_1192	hypothetical protein	0.392358	0.140423	0
AArc1_2120	Signal transduction histidine kinase	0.391488	0.014101	0.0840981
AArc1_0690	hypothetical protein	0.39036	0.378404	0
AArc1_0435	Metal-dependent hydrolase of the beta-lactamase superfamily II	0.389696	0.123837	0.161727
AArc1_3005	hypothetical protein	0.389585	1.13611	0.258763
AArc1_1491	hypothetical protein	0.3884	0.331264	0.407552
AArc1_2114	Alkylhydroperoxidase family enzyme	0.3884	0.187337	0.472243
AArc1_2607	Ribosomal protein L44E	0.3884	0.720804	0.692192
AArc1_3507	Acetylornithine deacetylase/Succinyl-diaminopimelate desuccinylase	0.3884	0.0309592	0.0646908
AArc1_1140	Transcriptional regulator, PadR family	0.385364	0	0
AArc1_2072	Pyruvate/2-oxoglutarate dehydrogenase complex, dihydrolipoamide acyltransferase (E2) component	0.38477	0.148604	0.314957
AArc1_2088	NAD/FAD-dependent oxidoreductase	0.38477	0.808332	0.0362783
AArc1_2119	NADPH:quinone reductase or related Zn-dependent oxidoreductase	0.38477	0.106256	0.174665
AArc1_2934	nanoRNase/pAp phosphatase, hydrolyzes c-di-AMP and oligoRNAs	0.384318	0.081014	0.353517
AArc1_0910	Transcriptional activator TenA	0.383699	0	0.109974
AArc1_1011	hypothetical protein	0.382448	0.414854	0.21348
AArc1_0326	ATPase involved in DNA replication HolB, small subunit	0.382436	0.457405	0.478712
AArc1_3315	Phosphoribosylformylglycinamidine (FGAM) synthase, glutamine amidotransferase domain	0.38228	0.0557266	0
AArc1_2307	Nucleotide-binding protein, UspA family	0.382087	0.0666649	0
AArc1_0833	hypothetical protein	0.38114	0.0352525	0.205236
AArc1_3415	hypothetical protein	0.379831	0	0
AArc1_2155	Cysteine synthase	0.378593	0.243087	0.669737
AArc1_2484	Acetyl-CoA acetyltransferase	0.3784	0.0193889	0.277282
AArc1_2580	Riboflavin synthase beta-chain	0.378039	0	0
AArc1_1219	hypothetical protein	0.377748	0.907106	0
AArc1_1188	Phosphatidylserine decarboxylase	0.37751	0.80494	0.672785
AArc1_2270	Peroxiredoxin	0.37751	0.321976	0.174665
AArc1_0732	RNA 3'-terminal phosphate cyclase	0.377014	1.47676	0.0395763
AArc1_0021	NCAIR mutase (PurE)-related protein	0.376595	0.195043	0.416561
AArc1_3323	Heme/copper-type cytochrome/quinol oxidase, subunit 1	0.37653	0.337456	0.478712
AArc1_0803	CTP-dependent riboflavin kinase	0.374602	0.0299646	0
AArc1_1890	Aspartate carbamoyltransferase, regulatory subunit	0.37388	0	0
AArc1_0361	ABC-type sugar transport system, permease component	0.371501	0.448909	1.39732
AArc1_3273	Glutathione synthase/glutaminyl transferase/alpha-L-glutamate ligase	0.371501	0.271425	0.0461723
AArc1_1410	ABC-type dipeptide/oligopeptide/nickel transportsystem, permease component	0.371005	0.080494	0
AArc1_1524	Ribosomal protein S12 methylthiotransferase accessory factor YcaO	0.37025	0	0.0905672
AArc1_2489	Mn-dependent transcriptional regulator (DtxR family)	0.369869	0.0386656	0.578796
AArc1_2240	SpoU rRNA Methylase family enzyme	0.369348	0	0
AArc1_2599	Short-chain alcohol dehydrogenase	0.369134	0.473676	0.305821
AArc1_3230	Single-stranded DNA-binding replication protein A (RPA)	0.368819	0.101352	0.414021
AArc1_1064	Nucleoside-diphosphate-sugar epimerase	0.367949	0.695476	0.237579
AArc1_1368	hypothetical protein	0.367047	0.702775	0
AArc1_0648	Mesaconyl-CoA hydratase (Acyl dehydratase family)	0.36662	0.476772	0.168196
AArc1_1034	CoA-dependent NAD(P)H Sulfur Oxidoreductase	0.36662	0.260692	0.599469
AArc1_3214	ASCH domain containing protein	0.36662	0.130029	0
AArc1_1985	3-phosphoglycerate kinase	0.364705	0.0176263	0.561668
AArc1_0195	SAM-dependent methyltransferase	0.364106	0.111453	0
AArc1_2970	Carbamoylphosphate synthase small subunit	0.363487	0.0146663	0.0711599
AArc1_2202	Protein containing two CBS domains (some fused to C-terminal double-stranded RNA-binding domain of RaiA family)	0.362584	0.144898	0.834512
AArc1_0731	Dehydrogenase (flavoprotein)	0.361559	0.195043	0.148154
AArc1_2142	Tryptophan synthase alpha chain	0.360611	0	0.0923447
AArc1_0460	Archaeal/vacuolar-type H+-ATPase subunit F	0.35936	0.126933	1.16443
AArc1_0604	hypothetical protein	0.35936	0.0458283	0.0857486
AArc1_2626	Acetyl-CoA acetyltransferase	0.356169	0.131205	0.150436
AArc1_2309	Nucleotide-binding protein, UspA family	0.356157	0.0866859	0
AArc1_0907	START superfamily protein	0.35573	0.248735	0
AArc1_1772	hypothetical protein	0.35573	0.0458283	0.310764
AArc1_2101	HIT family hydrolase	0.355111	0	0.200542
AArc1_2756	Asp-tRNAAsn/Glu-tRNAGln amidotransferase B subunit	0.355054	0.127746	0.49571
AArc1_0383	Imidazoleglycerol-phosphate dehydratase	0.354795	0	0.218298
AArc1_3391	Putative intracellular protease/amidase	0.354795	0.0370151	0
AArc1_1443	Glutamate-cysteine ligase, GCS2	0.354783	0.125418	0
AArc1_0796	Glycerol-3-phosphate dehydrogenase	0.352687	0.445157	0.358336
AArc1_3040	hypothetical protein	0.352101	0	0
AArc1_1312	Heme/copper-type cytochrome/quinol oxidase, subunit 1 and 3	0.351694	0.0208128	0
AArc1_2537	hypothetical protein	0.351309	0.98224	0.465774
AArc1_2456	hypothetical protein	0.350965	1.6984	0
AArc1_0384	HNH/McrA nuclease domain containing protein	0.349631	0.0748674	0.226418
AArc1_2345	Glucosamine 6-phosphate synthetase	0.349451	0	0
AArc1_2478	DNA polymerase PolB3	0.348832	0.0352978	0.433429
AArc1_0061	CBS domain	0.348471	0	0.209296
AArc1_2304	hypothetical protein	0.348471	0.0945044	0.186207
AArc1_2375	Dehydrogenase	0.348471	0	0
AArc1_0193	Translation initiation factor RLI1, contains Fe-S and AAA+ ATPase domains	0.347929	0.0495801	0.581456
AArc1_1049	Nucleotide-binding protein, UspA family	0.347297	0.521675	1.10723
AArc1_0511	Alanyl-tRNA synthetase	0.346465	0.0485855	0.129382
AArc1_2102	Glycosyltransferase	0.345809	0.940214	0.0362783
AArc1_1053	Transcriptional regulator, contains HTH domain	0.342339	0.144876	0.317744
AArc1_3184	phosphoesterase, MJ0936 family	0.341223	0	0.155258
AArc1_2246	hypothetical protein	0.341211	0.154073	0.414021
AArc1_2905	Queuine tRNA-ribosyltransferase, contain PUA domain	0.340399	0.134277	0.170735
AArc1_0394	tRNA(5-methylaminomethyl-2-thiouridylate) methyltransferase	0.340231	0	0
AArc1_3051	Short-chain alcohol dehydrogenase	0.340083	0.410584	0
AArc1_0834	hypothetical protein	0.339012	0.25694	0.314576
AArc1_0881	RIO-like serine/threonine protein kinase fused to N-terminal HTH domain	0.338877	0.619431	0.394614
AArc1_2877	ABC-type dipeptide/oligopeptide/nickel transportsystem, ATPase component	0.337581	0	0.120503
AArc1_1022	hypothetical protein	0.336871	0.210523	0
AArc1_1743	Nucleotide-binding protein, UspA family	0.336453	0.363852	0.224266
AArc1_0820	Phosphoglycerate dehydrogenase	0.336285	0.281436	0.33525
AArc1_0647	Glutamine phosphoribosylpyrophosphate amidotransferase	0.335428	0.0684943	0.304047
AArc1_2143	Tryptophan synthase beta chain	0.335382	0.733238	0.198767
AArc1_0600	Oxyanion-translocating ATPase	0.33448	0.0293326	0.530465
AArc1_0040	Subunit of KEOPS complex (Cgi121BUD32KAE1)	0.333918	0	0
AArc1_2280	Acetyltransferase (GNAT) family	0.333319	0.16718	0.219949
AArc1_0070	DNA-binding protein with PD1-like DNA-binding motif	0.333241	0	0.0956427
AArc1_1061	Nucleotide-binding protein, UspA family	0.333241	0	0
AArc1_1486	DNA topoisomerase VI, subunit A	0.331707	0.0854432	0.0646908
AArc1_0730	DNA mismatch repair enzyme	0.331662	0.0463935	0.0933573
AArc1_0069	ABC-type transport system, periplasmic component	0.330321	0.652043	0.54911
AArc1_0289	AAA+ ATPase of MoxR-like family, a component of a putative secretion system	0.328832	0.0211515	0.0380527
AArc1_1913	hypothetical protein	0.326691	0.117645	0
AArc1_0811	hypothetical protein	0.326195	0.238658	0.98977
AArc1_0855	Dolichol phosphate-mannose mannosyltransferase	0.326195	0.278588	0.3421
AArc1_2563	Na+/proline symporter	0.326014	0.275537	0
AArc1_1751	ABC-type transport system, periplasmic component	0.324932	0.583572	0.12342
AArc1_1999	Uracil-DNA glycosylase	0.323828	0.0352525	0
AArc1_2424	hypothetical protein	0.323061	0.526307	1.43791
AArc1_3197	Acetyltransferase (GNAT) family	0.323061	0.0319992	0.250901
AArc1_0401	Uridylate kinase	0.322565	0.0159996	0.272841
AArc1_3127	2-phospho-L-lactate guanylyltransferase	0.322294	0.222907	0
AArc1_3460	Thiamine monophosphate synthase	0.322294	0	0
AArc1_0694	Valyl-tRNA synthetase	0.320424	0.0438176	0.0802922
AArc1_0523	hypothetical protein	0.320186	0.234746	0
AArc1_0024	hypothetical protein	0.319825	0.0371511	0
AArc1_2569	ABC-type multidrug transport system, ATPase component	0.319431	0.0340552	0.109213
AArc1_3098	Acetyltransferase (GNAT) family	0.316556	0.109352	0
AArc1_0363	ABC-type trehalose transport system, periplasmiccomponent	0.316162	0.649533	0.181134
AArc1_2474	ATPase involved in DNA repair, SbcC	0.315982	0.0070505	0.0840981
AArc1_0153	Creatinine amidohydrolase/Fe(II)-dependent formamide hydrolase involved in riboflavin and F420 biosynthesis	0.315801	0.145215	0.239356
AArc1_1319	Pseudouridine synthase	0.315801	0.175902	0.0840981
AArc1_3048	Pyrroline-5-carboxylate reductase	0.315272	0.214229	0
AArc1_0471	Pyruvoyl-dependent arginine decarboxylase (PvlArgDC)	0.314764	0.0866859	0
AArc1_3509	hypothetical protein	0.314132	0.297209	0.541755
AArc1_2641	Signal transduction histidine kinase with PAS domain	0.313784	0.0154796	0.0527684
AArc1_1715	Gamma-glutamyltransferase	0.313771	0.0965389	0.0970362
AArc1_0902	Transcriptional regulator, CopG/Arc/MetJ family (DNA-binding and a metal-binding domains)	0.313668	0	0
AArc1_1484	Transcriptional regulator	0.313242	0.442717	0.452836
AArc1_1920	hypothetical protein	0.313197	0.185417	0.19293
AArc1_2663	Transcriptional regulator, MarR family	0.312172	0	0
AArc1_1408	ABC-type oligopeptide transport system, ATPase component	0.311372	0	0.148154
AArc1_0558	Cytosine deaminase or related metal-dependent hydrolase	0.31083	0.114707	0.489111
AArc1_3140	Phosphoglyceromutase	0.310063	0.014101	0
AArc1_1409	ABC-type dipeptide/oligopeptide/nickel transportsystem, ATPase component	0.309206	0.013333	0.0646908
AArc1_0329	ABC-type phosphate/phosphonate transport system,periplasmic component	0.308542	0.231426	0
AArc1_0358	hypothetical protein	0.308542	0.11333	0
AArc1_1376	Zn finger protein	0.308542	0.263154	0.280332
AArc1_1588	HAD superfamily hydrolase	0.308542	0	0.0729344
AArc1_1833	Acetyltransferase	0.308542	0.122277	0
AArc1_3302	Acetamidase/formamidase	0.308542	0.341117	0.276523
AArc1_1855	Phosphatase of the HAD superfamily	0.307968	0	0
AArc1_1812	hypothetical protein	0.307955	0.0931043	0
AArc1_0002	Signal peptidase I	0.306163	0.150639	0.263204
AArc1_1881	Molybdopterin-guanine dinucleotide biosynthesis protein	0.305634	1.06274	0.195469
AArc1_2049	Short-chain alcohol dehydrogenase	0.305486	0.36977	0.103505
AArc1_1871	ABC-type Mn/Zn transport system, ATPase component	0.304912	0	0.170225
AArc1_2378	Transcriptional regulator, ArsR family	0.304912	0	0
AArc1_2388	Dihydroorotase	0.304912	0.014101	0.053908
AArc1_3389	hypothetical protein	0.304912	0.154796	0
AArc1_1159	CRISPR-associated protein Cas10d/Csc3	0.304731	0.0933977	0.239356
AArc1_1186	hypothetical protein	0.30419	0	0
AArc1_0725	PIN domain	0.303919	0	0
AArc1_1646	Acyltransferase	0.303919	0	0.0856186
AArc1_2407	Prenyltransferase family protein	0.303513	0	0
AArc1_3119	Transcriptional regulator, ArsR family	0.302881	0.399374	0.128623
AArc1_0697	Methyl-accepting chemotaxis protein	0.302533	0	0
AArc1_2317	hypothetical protein	0.302533	0.0216715	0.121389
AArc1_2483	OB-fold domain and Zn-ribbon containing protein	0.302275	0	0.0856186
AArc1_0544	Ribosomal protein L37E	0.301282	0.256962	0
AArc1_2606	Ribosomal protein S27E	0.301282	0.256962	0.536934
AArc1_1621	Thiamine pyrophosphate-requiring enzyme, carboxylase	0.301011	0.155745	0.241511
AArc1_2047	Glycerophosphoryl diester phosphodiesterase	0.30056	0.0976003	0.34768
AArc1_1948	Cysteine synthase	0.300437	0	0
AArc1_2664	hypothetical protein	0.299297	0.0557266	0
AArc1_0524	DNA-binding transcriptional regulator, Lrp family	0.298768	0.0976003	0.0626625
AArc1_2444	hypothetical protein	0.298768	0.290857	0.122913
AArc1_1201	Mevalonate kinase	0.298497	0.0229141	0.128493
AArc1_1100	Cytochrome c peroxidase	0.298091	0.616089	0.087904
AArc1_0651	Methylmalonyl-CoA mutase, C-terminal domain/subunit (cobalamin-binding)	0.297652	0.253866	0.226418
AArc1_1854	hypothetical protein	0.297652	0.366674	0
AArc1_3061	Short-chain alcohol dehydrogenase	0.297652	0.304982	0.29301
AArc1_0426	Ribonuclease G and E	0.297336	0.319536	0.141685
AArc1_0259	Dehydrogenase (flavoprotein)	0.295576	0.0340552	0
AArc1_1957	Thymidylate synthase	0.294473	0.498806	0.0761054
AArc1_1035	Peroxiredoxin family protein	0.294022	0	0.523996
AArc1_3530	Zn-ribbon containing protein	0.294022	0.0293326	0.152211
AArc1_0629	DNA polymerase IV (family X)	0.293481	0.0433429	0.168704
AArc1_0874	Endonuclease IV	0.293481	0	0
AArc1_1274	ABC-type phosphate transport system, ATPase component	0.293481	0	0.253437
AArc1_2819	hypothetical protein	0.293481	0.213619	0.251152
AArc1_0545	Threonine synthase and cysteate synthase	0.292997	0.216376	0.0995725
AArc1_3444	Cytosine deaminase or related metal-dependent hydrolase	0.292558	0.0779181	0.0329802
AArc1_1442	ATP-dependent DNA ligase	0.290934	0	0.0230862
AArc1_0813	4-aminobutyrate aminotransferase or related aminotransferase	0.289084	0.179044	0.827157
AArc1_2869	Transcriptional regulator, TetR/AcrR family	0.28764	0.146954	0
AArc1_2391	2-methylcitrate dehydratase PrpD	0.287123	0.170457	0
AArc1_0121	CopG/MetJ, RHH domain containing DNA-binding protein, often an antitoxin in Type II toxin-antitoxin systems	0.286762	0.105331	1.43614
AArc1_1199	hypothetical protein	0.286762	0.391556	0
AArc1_2356	hypothetical protein	0.286762	0.244578	0.511058
AArc1_3032	Thioredoxin domain protein	0.286762	0.257188	0.0896784
AArc1_0374	hypothetical protein	0.286459	0.165756	0
AArc1_2940	tRNA U54 and U55 pseudouridine synthase Pus10	0.286085	0.039863	0.148154
AArc1_0411	Threonine synthase and cysteate synthase	0.285376	0.272441	0.110736
AArc1_1203	Chemotaxis system associated with archaellum	0.284428	0.492908	0.304047
AArc1_1973	RNase P/RNase MRP subunit POP5	0.284022	0.510961	0.976832
AArc1_1836	hypothetical protein	0.283436	0	0.390049
AArc1_0552	Pantoate kinase	0.283132	0.1002	0.0527684
AArc1_2274	hypothetical protein	0.283132	0.241482	0.504588
AArc1_3469	hypothetical protein	0.283132	0.424142	0
AArc1_3253	hypothetical protein	0.282119	0	0.45322
AArc1_0567	Ribonuclease BN family enzyme	0.282095	0.461429	0.710456
AArc1_2581	Sensory protein; contains PAS, HAMP and Methyl-accepting chemotaxis-like domain	0.281114	0.0159996	0.140291
AArc1_0617	Acetamidase/formamidase	0.279999	0.268329	0
AArc1_3215	DNA structure-specific ATPase involved in suppression of recombination, MutS family	0.279986	0.0371511	0.456642
AArc1_3269	ABC-type multidrug transport system, ATPase component	0.27958	0	0.0380527
AArc1_1439	Phosphatidylglycerophosphate synthase	0.279502	0.198387	0.623444
AArc1_1009	Methionine synthase II (cobalamin-independent)	0.278567	0	0.161727
AArc1_0097	hypothetical protein	0.278059	0.162684	0.181134
AArc1_2349	Transcriptional regulator containing HTH domain,ArsR family	0.277316	0	0
AArc1_0372	hypothetical protein	0.276955	0.0764035	0.150944
AArc1_1660	K+ transport system, NAD-binding component fusedto Ion channel	0.276582	0.332688	0.528056
AArc1_3501	Ornithine/acetylornithine aminotransferase	0.276279	0.166095	0.237579
AArc1_2935	Zn finger protein	0.275873	0.23529	0.49165
AArc1_3094	hypothetical protein	0.275873	0.489156	0.135851
AArc1_3500	Acetylglutamate kinase	0.275873	0	0.21348
AArc1_2056	hypothetical protein	0.274589	0.0306659	0.442056
AArc1_0104	NMD protein affecting ribosome stability and mRNA decay	0.273313	0.0176263	0.167434
AArc1_2558	Transcriptional regulator, PadR family	0.272636	0.0775555	0.492415
AArc1_2505	Transcriptional regulator	0.272436	0.0639983	0.377108
AArc1_0290	Cold shock protein, CspA family	0.272243	0.232194	0.485181
AArc1_1545	Ribosome biogenesis protein, NOL1/NOP2/fmu family	0.272243	0.139317	0
AArc1_2892	hypothetical protein	0.272243	0	0
AArc1_3262	hypothetical protein	0.272243	0	0
AArc1_1892	hypothetical protein	0.271849	0.0352525	0.129382
AArc1_0422	Acetyltransferase (isoleucine patch superfamily)	0.270011	0.040247	0.530465
AArc1_2433	Multisubunit Na+/H+ antiporter, MnhG subunit	0.270011	0.325072	0.136356
AArc1_0787	hypothetical protein	0.269819	0.22485	0
AArc1_1783	hypothetical protein	0.268613	0.0602465	0
AArc1_2584	NADH dehydrogenase subunit A	0.268613	0.531142	0.840981
AArc1_0429	Xaa-Pro aminopeptidase	0.267755	0.195923	0
AArc1_2711	Isocitrate/isopropylmalate dehydrogenase	0.267755	0.0519986	0.415164
AArc1_0049	hypothetical protein	0.266627	1.16407	0
AArc1_0093	Zn-dependent alcohol dehydrogenase	0.264983	0.252668	0.0761054
AArc1_2936	Glycosyltransferase	0.26497	0	0
AArc1_2928	ABC-type multidrug transport system, permease component	0.264261	0.941886	0.376984
AArc1_1326	Acetyltransferase (isoleucine patch superfamily)	0.262333	0.16718	0.155258
AArc1_0994	Thioredoxin reductase	0.262165	0.597513	0.0711599
AArc1_0530	Short-chain alcohol dehydrogenase	0.26194	0	0
AArc1_2374	UDP-N-acetyl-D-mannosaminuronate dehydrogenase	0.26194	0	0
AArc1_2487	Transcriptional regulator, contains HTH domain	0.261792	0.0334899	0
AArc1_1791	RNA methylase	0.261353	0.185574	0.0634212
AArc1_2854	hypothetical protein	0.260869	0.0740303	0
AArc1_0221	Nucleotide-binding protein, UspA family	0.260373	0	0
AArc1_0674	NAD kinase	0.259019	0.123837	0.200542
AArc1_0621	Aspartate/tyrosine/aromatic aminotransferase	0.258535	0.0193889	0.0348816
AArc1_1496	Molybdenum cofactor biosynthesis enzyme	0.258535	0.160967	0
AArc1_3512	Alpha/beta superfamily hydrolase	0.25831	0.356031	0
AArc1_1578	Phosphodiesterase of AP superfamily	0.258039	0.0119997	0.087904
AArc1_0257	Transcription elongation factor Spt4/RpoE2, zincfinger protein	0.257723	0	0
AArc1_1614	DNA-directed RNA polymerase, subunit N	0.257723	0	0.23416
AArc1_2253	Chemotaxis protein CheC, inhibitor of MCP methylation	0.257723	0.600609	0
AArc1_2587	NADH dehydrogenase subunit H	0.257723	0.380076	0.459305
AArc1_2590	NADH:ubiquinone oxidoreductase subunit 6	0.257723	0.219811	0
AArc1_2774	Hypoxanthine phosphoribosyltransferase	0.254261	0	1.023
AArc1_2265	Acyl-CoA dehydrogenase	0.254171	0.364122	0.48315
AArc1_1229	Transcriptional regulator, TetR/AcrR family	0.254093	0	0
AArc1_2043	hypothetical protein	0.253687	0.441453	0.898441
AArc1_3010	hypothetical protein	0.253577	0.127181	0.0761054
AArc1_0715	Excinuclease ABC subunit A	0.253507	0.0840646	0.135851
AArc1_1815	Asp-tRNAAsn/Glu-tRNAGln amidotransferase A subunit	0.253339	0.161079	0.254704
AArc1_0192	hypothetical protein	0.252785	0.204264	0.640439
AArc1_1624	hypothetical protein	0.252785	0	0
AArc1_2287	Cation transport ATPase	0.25194	1.05072	0
AArc1_0089	Ferredoxin	0.250992	0.202931	1.1515
AArc1_3092	Isoaspartyl peptidase or L-asparaginase, Ntn-hydrolase superfamily	0.250914	0.080494	0.0395763
AArc1_3069	Nicotinate-nucleotide pyrophosphorylase	0.250631	0	0.0507369
AArc1_2971	Signal transduction protein, GAF and REC domains	0.250463	0.116877	0.60492
AArc1_3235	hypothetical protein	0.250463	0.0928777	0
AArc1_2323	CoA-dependent NAD(P)H Sulfur Oxidoreductase	0.250406	0.157892	0
AArc1_0616	Putative GTP cyclohydrolase 1 type 2, NIF3 family	0.249877	0	0.365567
AArc1_2791	Shikimate 5-dehydrogenase	0.249877	0	0.103505
AArc1_3338	hypothetical protein	0.248638	0.0866859	0
AArc1_0058	hypothetical protein	0.246833	0.529222	0
AArc1_0304	Glutaredoxin	0.246833	0.0897818	0
AArc1_1112	Protoheme ferro-lyase	0.246833	0.0146663	0.283751
AArc1_1803	Periplasmic DMSO/TMAO reductase YedYZ, molybdopterin-dependent catalytic subunit	0.246833	0.205597	0.0602501
AArc1_2821	Glycosyl transferase family 2	0.246833	0.440365	0.155007
AArc1_0766	hypothetical protein	0.246518	0	0
AArc1_2592	NADH dehydrogenase subunit L	0.245041	0.472162	0.605558
AArc1_0355	Peptidase A24A, prepilin type IV	0.24459	0.266385	0.123801
AArc1_0120	23S rRNA U2552 (ribose-2'-O)-methylase RlmE/FtsJ	0.244151	0.040247	0.493425
AArc1_1073	Cation transport ATPase	0.243778	0.113261	0.27779
AArc1_2324	IMP dehydrogenase/GMP reductase	0.243203	0.207427	0.280453
AArc1_0526	hypothetical protein	0.242133	0.134797	0.0348816
AArc1_0858	Toxic component of toxin-antitoxin system, dsRBD-like fold, HicA family	0.24018	0.580183	0
AArc1_0444	ABC-type multidrug transport system, permease component	0.239574	0.22833	0.738872
AArc1_1084	Nucleotide-binding protein, UspA family	0.239574	0	0
AArc1_2315	Periplasmic DMSO/TMAO reductase YedYZ	0.239574	0.647117	0
AArc1_0581	Nucleotide-binding protein, UspA family	0.239032	0.199179	0.103505
AArc1_1267	Sulfite exporter TauE/SafE	0.239032	0.325072	0.34933
AArc1_1908	Acid phosphatase	0.239032	0	0
AArc1_1775	hypothetical protein	0.238355	0.782093	0.168704
AArc1_0348	Galactose-1-phosphate uridylyltransferase	0.23635	0.14273	0.252294
AArc1_3521	Acetyltransferase (GNAT) family	0.236021	0.143519	0
AArc1_0538	hypothetical protein	0.235944	0.137781	0
AArc1_0794	Fe-S oxidoreductase	0.235944	0.807788	0.334742
AArc1_0915	ABC-type spermidine/putrescine transport system,ATPase component	0.235944	0	0
AArc1_1474	hypothetical protein	0.235944	0.178321	0.0582217
AArc1_3131	Lrp/AsnC family C-terminal domain	0.235944	0	0
AArc1_3241	Nicotinic acid phosphoribosyltransferase	0.235944	0.209867	0.183544
AArc1_2493	HEAT repeats containing protein	0.234738	0.213891	0.216016
AArc1_2633	HD superfamily hydrolase	0.232933	0.159948	0.179865
AArc1_0349	Phosphoserine phosphatase	0.232314	0.0239994	0.116443
AArc1_0572	hypothetical protein	0.232314	0	0
AArc1_0770	hypothetical protein	0.232314	0	0
AArc1_3277	hypothetical protein	0.232314	0.0557266	0.0593644
AArc1_3457	Prefoldin alpha subunit	0.232314	0.0373323	0
AArc1_3503	Ornithine carbamoyltransferase	0.232314	0	0
AArc1_0711	Chemotaxis protein CheD	0.232191	0	0
AArc1_1109	Periplasmic DMSO/TMAO reductase YedYZ	0.232043	0.374268	0.135216
AArc1_0296	Phosphoglycerate dehydrogenase or related dehydrogenase	0.231908	0.194275	0.120503
AArc1_1216	TrkA, K+ transport system, NAD-binding component	0.231592	0.148604	0.310516
AArc1_2096	ABC-type phosphate transport system, permease component	0.231411	0.0866859	0
AArc1_3492	hypothetical protein	0.231141	0.498444	0
AArc1_2147	ABC-type transport system, periplasmic component	0.230251	0.544115	0
AArc1_2568	Calcineurin family phosphoesterase	0.22989	0.415419	0.451947
AArc1_2572	Cytochrome P450	0.229529	0	0.0989407
AArc1_1805	2-succinyl-6-hydroxy-2,4-cyclohexadiene-1-carboxylate synthase	0.229348	0.161372	0.0914559
AArc1_0481	Bacteriorhodopsin	0.228684	0.135045	0.185702
AArc1_1027	Translation elongation factor EF-1beta	0.228684	0.195043	0.407552
AArc1_2967	Nucleotide-binding protein, UspA family	0.228684	0.0866859	0.296565
AArc1_3053	L-asparaginase/archaeal Glu-tRNAGln amidotransferase subunit D	0.228684	0.232058	0.0840981
AArc1_3334	hypothetical protein	0.228188	0.0691049	0
AArc1_1534	Glutaredoxin-related protein	0.228019	0.364439	0.117329
AArc1_2327	ATP:corrinoid adenosyltransferase	0.228019	0.146548	0.239356
AArc1_0876	Bacteriorhodopsin	0.22617	0.186841	0.135851
AArc1_1850	Phosphoenolpyruvate carboxykinase	0.225325	0	0
AArc1_0440	hypothetical protein	0.225054	0.035999	0.174665
AArc1_0804	3,4-dihydroxy-2-butanone 4-phosphate synthase	0.225054	0	0
AArc1_2244	Metal-dependent hydrolase of the beta-lactamase superfamily II	0.224886	0.65324	0
AArc1_1943	FKBP-type peptidyl-prolyl cis-trans isomerase 2	0.223623	0.135882	0
AArc1_1195	Glutamyl-tRNA synthetase	0.223487	0.338698	0.544165
AArc1_0847	ParB-like nuclease domain containing protein	0.22343	0.176491	0
AArc1_3407	Phenylalanyl-tRNA synthetase alpha subunit	0.222991	0.0247674	0
AArc1_2767	Chromosome segregation protein SMC	0.222901	0.130797	0
AArc1_2298	hypothetical protein	0.222101	0.23529	0
AArc1_1938	EndoIII-related endonuclease	0.22192	0.0413322	0
AArc1_0480	Metal-dependent hydrolase of the beta-lactamase superfamily	0.221424	0.574666	0
AArc1_0657	Sodium:solute symporter	0.221424	0.366743	0.233522
AArc1_1487	Zn-dependent hydrolase of the beta-lactamase fold	0.221424	0.0226661	0.0560664
AArc1_1511	Phosphopantetheine adenylyltransferase	0.221424	0	0
AArc1_1971	RNase P/RNase MRP subunit p30	0.221424	0.148311	0
AArc1_3003	tRNA modification protein, contains pre-PUA and PUA domains	0.221424	0.128922	0.507369
AArc1_0285	Rhodanese-related sulfurtransferase	0.220715	0	0.118729
AArc1_3115	Glutaredoxin	0.220296	0.111453	0
AArc1_0683	Undecaprenyl pyrophosphate synthase	0.219529	0	0.198767
AArc1_1684	Anthranilate phosphoribosyltransferase	0.218774	0	0.0395763
AArc1_2925	hypothetical protein	0.217117	0.137012	0.0692585
AArc1_1018	Cystathionine beta-lyase/cystathionine gamma-synthase	0.216633	0.121984	0
AArc1_0051	ERCC4-like helicase	0.215821	0	0
AArc1_0641	2-keto-3-deoxy-6-phosphogluconate aldolase	0.215325	0	0
AArc1_1060	Sugar phosphate isomerase/epimerase	0.215247	0.0616919	0.302272
AArc1_0464	hypothetical protein	0.214164	0.427419	0
AArc1_0456	Archaeal/vacuolar-type H+-ATPase subunit I	0.213803	0.161327	0.329923
AArc1_0798	HAD superfamily hydrolase	0.21341	0	0.103505
AArc1_1745	Small-conductance mechanosensitive channel	0.213352	0.238386	0.168196
AArc1_1233	hypothetical protein	0.213151	0	0
AArc1_2766	hypothetical protein	0.213151	0	0
AArc1_3477	Lactoylglutathione lyase	0.213004	0	0
AArc1_1111	Uroporphyrinogen-III decarboxylase	0.21263	1.82743	0.842625
AArc1_2450	Archaeal flagellins	0.211695	0.226002	0
AArc1_2452	Archaeal flagellins	0.211695	0.226002	0
AArc1_3237	hypothetical protein	0.211695	0.287694	0
AArc1_0605	Membrane associated metal-dependent hydrolase	0.210534	0.12316	0.168196
AArc1_1543	Archaeal enzyme of ATP-grasp superfamily	0.210534	0	0
AArc1_0109	Eukaryotic-type DNA primase, large subunit	0.210173	0.0712063	0.237836
AArc1_2365	Phosphodiesterase of AP superfamily	0.208471	0	0
AArc1_2847	hypothetical protein	0.208426	0.157892	0.291871
AArc1_3458	Signal recognition particle GTPase	0.207536	0.0472522	0.164263
AArc1_0627	Membrane associated serine protease	0.207356	0.278633	0
AArc1_0809	Secreted protein with beta-propeller repeat domain	0.206904	0	0
AArc1_1206	hypothetical protein	0.206904	0	0
AArc1_1214	Glutaredoxin	0.206904	0.10047	0
AArc1_1602	RNA 3'-P ligase, RtcB family protein	0.206904	0.542195	0.193438
AArc1_1767	RNA-binding protein involved in rRNA processing	0.206904	0	0
AArc1_2353	HerA helicase	0.206904	0.262634	0.161219
AArc1_2384	Transcriptional regulator, ArsR family	0.206904	0.176468	0
AArc1_0118	TPR repeats containing protein	0.206453	0	0.14904
AArc1_2777	Epimerase, PhzC/PhzF homolog	0.206453	0	0
AArc1_0161	Transcriptional regulator, PadR family	0.203964	0	0
AArc1_0491	Glycine cleavage system T protein (aminomethyltransferase)	0.203545	0.0475909	0.748258
AArc1_1599	Acetyltransferase (GNAT) family	0.203275	0	0
AArc1_2334	hypothetical protein	0.203275	0	0
AArc1_2986	Short-chain alcohol dehydrogenase	0.203275	0	0.523996
AArc1_0010	ABC-type thiamine transport system, periplasmic component	0.202914	0.306496	0.0646908
AArc1_1075	Ferredoxin	0.202643	0	0
AArc1_0211	Phosphoribosyl-ATP pyrophosphohydrolase	0.20254	0.0613317	0
AArc1_1258	Glycine cleavage system H protein (lipoate-binding)	0.202475	0.0439988	0
AArc1_0087	Delta-aminolevulinic acid dehydratase	0.199645	0.120741	0.3558
AArc1_1773	Stress-induced morphogen	0.199645	0.0733314	0
AArc1_3135	hypothetical protein	0.199645	0	0
AArc1_3261	hypothetical protein	0.1988	0	0
AArc1_2395	Nucleotide-binding protein, UspA family	0.198652	0	0
AArc1_1847	hypothetical protein	0.198451	0	0.139527
AArc1_3023	Mg/Co/Ni transporter MgtE	0.197413	0.108539	0.241134
AArc1_0962	GTPase, G3E family	0.196679	0.0278633	0.296816
AArc1_1430	Putative intracellular protease/amidase	0.196601	0	0
AArc1_0556	Biotin-(acetyl-CoA carboxylase) ligase	0.196421	0.0599984	0
AArc1_0194	hypothetical protein	0.196015	0.238386	0.0475659
AArc1_0262	hypothetical protein	0.196015	0.646662	0
AArc1_0566	hypothetical protein	0.196015	0	0
AArc1_0896	Glutamate dehydrogenase/leucine dehydrogenase	0.196015	0.0588226	0.0602501
AArc1_3095	Mn2+ and Fe2+ transporter of the NRAMP family	0.196015	0.0334899	0.0582217
AArc1_0331	HD superfamily phosphohydrolase	0.195699	0.164175	0
AArc1_1037	Rhodanese-related sulfurtransferase	0.195699	0.0309592	0.406286
AArc1_1024	hypothetical protein	0.195428	0	0
AArc1_2151	Outer membrane lipoprotein-sorting protein	0.19517	0.160988	0
AArc1_2091	Folylpolyglutamate synthase	0.194358	0.0959736	0.0772481
AArc1_1088	Nucleotide-binding protein, UspA family	0.19421	0.377703	0
AArc1_3223	NDP-sugar epimerase	0.193455	0	0
AArc1_0474	Zn-dependent amino- or carboxypeptidase, M28 family	0.19341	0.269164	0.0802922
AArc1_1389	Glucose-1-phosphate uridyltransferase	0.192385	0.0706648	0
AArc1_2747	Metal-dependent hydrolase of the beta-lactamase superfamily II	0.192385	0	0.156401
AArc1_3137	hypothetical protein	0.192069	0	0
AArc1_0752	TRAP-type uncharacterized transport system, fused permease component	0.192024	0.293163	0
AArc1_0182	Acetylornithine deacetylase/Succinyl-diaminopimelate desuccinylase or related deacylase	0.191663	0	0
AArc1_3116	hypothetical protein	0.191495	0	0.207011
AArc1_0606	Outer membrane lipoprotein-sorting protein	0.190231	0.205755	0
AArc1_0958	hypothetical protein	0.190006	0	0.126842
AArc1_1722	Triphosphoribosyl-dephospho-CoA synthetase	0.189645	0.124402	0
AArc1_1202	Methyl-accepting chemotaxis protein	0.189522	0	0
AArc1_0328	ABC-type phosphate/phosphonate transport system,ATPase component	0.188755	0.201528	0
AArc1_1310	Caa(3)-type oxidase, subunit IV Prokaryotic Cytochrome C oxidase subunit IV	0.188755	0	0
AArc1_1786	Diphthamide synthase subunit DPH2	0.188755	0.0898724	0.0362783
AArc1_2534	Serine/threonine protein kinase involved in cellcycle control	0.187865	0.0746409	0.164901
AArc1_0154	hypothetical protein	0.187807	0.151972	0
AArc1_0413	hypothetical protein	0.186027	0	0
AArc1_0607	hypothetical protein	0.185789	0.377703	0.168196
AArc1_3276	Leucyl aminopeptidase (aminopeptidase T)	0.185531	0.101827	0
AArc1_1387	Nuclease of RNase H fold, RuvC/YqgF family	0.185125	0	0.207011
AArc1_1619	hypothetical protein	0.185125	0.0679982	0
AArc1_2129	NosL family protein	0.184584	0.64992	0.947025
AArc1_1701	REP element-mobilizing transposase RayT	0.184223	0.882338	0.0983028
AArc1_0591	CubicO group peptidase, beta-lactamase class C family	0.184009	0.0146663	0.426959
AArc1_2634	hypothetical protein	0.183017	0.150639	0.0659605
AArc1_2721	Ring-cleavage extradiol dioxygenase	0.182037	0.0299646	0
AArc1_3143	NurA 5'-3' nuclease	0.181889	0.942294	0.438504
AArc1_0845	Transcriptional regulator, MarR family	0.181495	0	0
AArc1_1141	Alpha/beta superfamily hydrolase	0.181495	0.191811	0
AArc1_3165	Cation transporter	0.181495	0.256962	0.802166
AArc1_2423	Phosphodiesterase of AP superfamily	0.180322	0	0.0221974
AArc1_2314	Na+-dependent transporter of the SNF family	0.179387	0.219811	0.0931034
AArc1_2879	ABC-type dipeptide/oligopeptide/nickel transportsystem, permease component	0.179297	0.0722677	0.215762
AArc1_3080	Mismatch repair ATPase (MutS family)	0.179252	0.0331965	0.087904
AArc1_3427	WD40/PQQ-like beta propeller repeat containing protein	0.179026	0.013333	0.104267
AArc1_0916	ABC-type Fe3+ transport system, permease component	0.178665	0	0
AArc1_0857	HicB family component of toxin-antitoxin system,antitoxin	0.177865	0	0
AArc1_0389	ABC-type Fe3+-hydroxamate transport system, periplasmic component	0.174596	0	0
AArc1_0729	Dihydrodipicolinate synthase/N-acetylneuraminatelyase	0.174235	0.0186662	0
AArc1_1012	Methylase of polypeptide chain release factors	0.174235	0.084606	0
AArc1_1837	Thiol-disulfide isomerase	0.174235	0.0293326	0
AArc1_1946	tRNA S(4)U 4-thiouridine synthase	0.173604	0.295243	0
AArc1_1190	Signal transduction histidine kinase with PAS domain	0.173378	0.209302	0
AArc1_1990	Methylmalonyl-CoA mutase, C-terminal domain/subunit	0.173378	0	0
AArc1_2966	Isopentenyldiphosphate isomerase	0.173017	0	0.0665922
AArc1_3525	SAM-dependent methyltransferase	0.172939	0.108629	0
AArc1_3325	hypothetical protein	0.172726	0	0
AArc1_0953	Serine-pyruvate aminotransferase/archaeal aspartate aminotransferase	0.171643	0	0
AArc1_0516	Zn-dependent alcohol dehydrogenase	0.17136	0	0.0348816
AArc1_0832	Zn finger protein	0.170889	0.123997	0
AArc1_3404	Tryptophanyl-tRNA synthetase	0.170831	0.0870699	0.270432
AArc1_1953	Prenyltransferase family protein containing thioredoxin domain	0.170786	0.108448	0.0521336
AArc1_2460	Cell surface protein	0.170605	0.176422	0.0582217
AArc1_2575	hypothetical protein	0.170605	0	0
AArc1_2594	NADH dehydrogenase subunit N	0.170605	0.18266	0.168196
AArc1_2644	hypothetical protein	0.170605	0.145508	0.304047
AArc1_2943	Preprotein translocase subunit SecF	0.170605	0.207427	0.187603
AArc1_3033	phage T7 F exclusion suppressor FxsA	0.170605	0.238386	0.135851
AArc1_1828	Metal-dependent phosphoesterase (PHP family)	0.170277	0.157169	0.131921
AArc1_2127	hypothetical protein	0.168485	1.0518	0
AArc1_2689	hypothetical protein	0.167956	0	0
AArc1_1889	hypothetical protein	0.167214	0.281729	0
AArc1_2903	Queuine/archaeosine tRNA-ribosyltransferase	0.166976	0.0388684	0.0771211
AArc1_3476	Thioredoxin reductase	0.166976	0	0
AArc1_3502	Acetylornithine deacetylase/Succinyl-diaminopimelate desuccinylase	0.166615	0	0
AArc1_0333	Ribonuclease Z, beta-lactamase superfamily hydrolase	0.166163	0.0373323	0.237201
AArc1_1532	hypothetical protein	0.166163	0	0
AArc1_0521	Methyl-accepting chemotaxis protein	0.166028	0.0594331	0
AArc1_3416	Peroxiredoxin	0.16595	0	0
AArc1_2408	Glycosyltransferase	0.165802	0	0
AArc1_0294	F(420)-0:gamma-glutamyl ligase, F420 coenzyme biosynthesis enzyme	0.165634	0	0
AArc1_0628	hypothetical protein	0.164371	0.253708	0.431648
AArc1_1113	Protoporphyrinogen oxidase	0.16401	0.600609	0.36696
AArc1_0550	NAD-dependent protein deacetylase, SIR2 family	0.163784	0.0439988	0
AArc1_1114	SAM-dependent methyltransferase	0.163346	3.84204	0
AArc1_1797	hypothetical protein	0.163346	0.174569	0
AArc1_2508	Deoxycytidine deaminase	0.163346	0.0619185	0.291109
AArc1_2823	hypothetical protein	0.163346	0	0
AArc1_3012	hypothetical protein	0.163108	0.281729	0
AArc1_0322	tRNA G10 N-methylase Trm11	0.162985	0.142751	0
AArc1_1758	tRNA C32,U32 (ribose-2'-O)-methylase TrmJ	0.162004	0.202275	0.3558
AArc1_1987	Archaeal GTP cyclohydrolase III	0.162004	0.0735341	0
AArc1_3448	Cation transport ATPase	0.160651	0.510601	0.200542
AArc1_2945	hypothetical protein	0.160483	0	0
AArc1_2620	Transcriptional regulator, ArsR family	0.16038	0	0.0602501
AArc1_0269	Metal-dependent hydrolase of the beta-lactamase superfamily II	0.159716	0.026666	0
AArc1_2956	TrkA, K+ transport system, NAD-binding component	0.159716	0	0
AArc1_2344	Kef-type K+ transport system, membrane component	0.159535	0.176468	0.116443
AArc1_0939	hypothetical protein	0.159129	0.363129	0.0329802
AArc1_1595	Nitroimidazol reductase NimA	0.158949	0	0
AArc1_1325	hypothetical protein	0.158407	0.124402	0
AArc1_0612	Signal transduction histidine kinase, contains PAS domain	0.157517	0.19979	0.129382
AArc1_0041	Replicative superfamily II helicase	0.157427	0.306182	0.309122
AArc1_2709	Diphthamide biosynthesis methyltransferase	0.157427	0.102165	0.0527684
AArc1_2036	Sodium:solute symporter	0.156537	0.242205	0.155258
AArc1_0610	hypothetical protein	0.156188	0.11333	0.148789
AArc1_1493	Acylphosphatase	0.156086	0.133125	0
AArc1_0438	hypothetical protein	0.155635	0.0439988	0.342861
AArc1_2247	hypothetical protein	0.155635	0.23529	0
AArc1_3527	ABC-type Fe3+ transport system, permease component	0.155635	0.229301	1.11192
AArc1_1923	hypothetical protein	0.155015	0	0
AArc1_2248	Chemotaxis signal transduction protein	0.155003	0	0
AArc1_2254	Chemotaxis protein CheD, stimulates methylation of MCP protein	0.153178	0.12316	0
AArc1_1344	hypothetical protein	0.152772	0.1517	0.14232
AArc1_2875	MiaB family, Radical SAM enzyme	0.152772	0.0466654	0.107438
AArc1_3256	hypothetical protein	0.152456	0	0.326619
AArc1_3341	Transcriptional regulator, ArsR family	0.152456	0	0
AArc1_1673	Aldo/keto reductase	0.151882	0	0
AArc1_3193	hypothetical protein	0.151734	0.106933	0
AArc1_2638	SAM-dependent methyltransferase	0.151373	0.070505	1.44907
AArc1_2726	hypothetical protein	0.15107	0	0
AArc1_2117	Glutamate synthase	0.150483	0.00928777	0
AArc1_2473	DNA repair exonuclease, SbcD	0.149864	0	0
AArc1_1076	Nucleotide-binding protein, UspA family	0.149548	0	0
AArc1_1632	Electron transfer flavoprotein, alpha and beta subunits	0.149548	0.541787	1.13209
AArc1_1827	Asparagine synthase (glutamine-hydrolyzing)	0.149142	0.105261	0.0317106
AArc1_0682	Undecaprenyl pyrophosphate synthase	0.148826	0	0
AArc1_1156	CRISPR-associated helicase Cas3	0.148826	0.0458283	0.167307
AArc1_1411	ABC-type dipeptide/oligopeptide/nickel transportsystem, permease component	0.148826	0.080494	0
AArc1_1213	hypothetical protein	0.148768	0.106256	0.546196
AArc1_1626	Sensory protein; contains PAS, HAMP and Methyl-accepting chemotaxis-like domain	0.14851	0.0503481	0
AArc1_2530	Mn2+ and Fe2+ transporter of the NRAMP family	0.14851	0.148604	0
AArc1_3364	hypothetical protein	0.14851	0.0823473	0
AArc1_0974	Isoleucine patch superfamily protein	0.148104	0	0
AArc1_1433	Nucleotide-binding protein, UspA family	0.148104	0.74352	0.161727
AArc1_2550	Nucleotide-binding protein, UspA family	0.147608	0	0.187603
AArc1_1193	Archaeal shikimate kinase	0.14744	0.0959736	0.0905672
AArc1_1662	hypothetical protein	0.147304	0.0176263	0
AArc1_1680	DnaJ-class molecular chaperone	0.146718	0.0823473	0.221599
AArc1_1010	NAD(P)H-hydrate repair enzyme Nnr, NAD(P)H-hydrate epimerase domain	0.146582	0.0959736	0
AArc1_2808	hypothetical protein	0.146582	0	0
AArc1_3105	Sugar kinase, ribokinase family	0.146582	0	0
AArc1_2603	Protoporphyrinogen oxidase	0.146492	0.0317273	0
AArc1_2312	hypothetical protein	0.145196	0.198502	0
AArc1_1649	Methyl-accepting chemotaxis protein	0.144113	0.0681103	0.3369
AArc1_3054	Acetyltransferase (GNAT) family	0.14408	0.705894	0
AArc1_1978	hypothetical protein	0.143391	0	0
AArc1_1615	DNA-directed RNA polymerase subunit K	0.143326	0.241482	0.504588
AArc1_2251	Chemotaxis protein histidine kinase or related kinase	0.143088	0.0279993	0.0424934
AArc1_3514	Uncharacterized membrane protein	0.142366	0.117645	0
AArc1_1471	hypothetical protein	0.141972	0	0
AArc1_0308	hypothetical protein	0.141566	0.517019	0.185702
AArc1_0815	hypothetical protein	0.141566	0.504724	0.509664
AArc1_0900	Glycosyl transferase family 2	0.141566	0.224037	0.177579
AArc1_2897	hypothetical protein	0.141566	0	0
AArc1_3397	ABC-type phosphate/phosphonate transport system,periplasmic component	0.141566	0.194275	0.0395763
AArc1_3522	Rad3-related DNA helicase	0.141566	0.0941657	0
AArc1_1831	Signal transduction histidine kinase	0.141386	0.0173329	0.107184
AArc1_0782	6-phosphogluconate dehydrogenase	0.14116	0.185619	0.194072
AArc1_3082	Peptidase A24A, prepilin type IV	0.140405	0	0.174795
AArc1_0977	hypothetical protein	0.139651	0	0
AArc1_1504	Cytidine deaminase	0.139651	0	0
AArc1_1598	DNA primase, catalytic (small) subunit	0.139458	0.0990696	0.101474
AArc1_2533	Maleate cis-trans isomerase	0.137936	0.0317273	0
AArc1_3151	hypothetical protein	0.137936	0	0
AArc1_1275	ABC-type phosphate transport system, permease component	0.13753	0.145508	0.304047
AArc1_1440	Broad-specificity NMP kinase	0.136776	0.0306659	0.0758546
AArc1_2502	hypothetical protein	0.136505	0.0229141	0
AArc1_3208	Excinuclease ABC subunit B, helicase	0.13646	0	0.0711599
AArc1_0183	Methyl-accepting chemotaxis protein	0.136324	0.0357725	0.186083
AArc1_1706	Sodium:solute symporter	0.136324	0.0323379	0.21348
AArc1_0575	Geranylgeranyl pyrophosphate synthase	0.135738	0.307107	0
AArc1_2838	Serine protease Do (heat-shock protein)	0.135467	0.213619	0.0348816
AArc1_2573	Nitroimidazol reductase NimA	0.134938	0	0
AArc1_2277	Succinate dehydrogenase, hydrophobic anchor subunit	0.134306	0.181214	0.239356
AArc1_3144	hypothetical protein	0.134306	0	0.239356
AArc1_0451	hypothetical protein	0.134036	0.0765848	0.0582217
AArc1_2377	Acetyltransferase (isoleucine patch superfamily)	0.133675	0	0
AArc1_1633	Electron transfer flavoprotein, beta subunit	0.133416	0.655589	2.04347
AArc1_2468	GMP synthase - Glutamine amidotransferase domain	0.133101	0	0
AArc1_0533	Hydrogenase maturation factor	0.132875	0	0
AArc1_2032	Acyl-coenzyme A synthetase/AMP-(fatty) acid ligase	0.132649	0.0494895	0.077629
AArc1_1293	RNase P/RNase MRP subunit p29	0.132637	0	0
AArc1_2189	ABC-type tungstate transport system, permease component	0.132108	0.0229141	0
AArc1_0517	Rec domain	0.132018	0	0.053908
AArc1_3101	Kef-type K+ transport system, NAD-binding component	0.131882	0.0712063	0.148789
AArc1_3130	Thymidylate kinase	0.130845	0	0.129382
AArc1_0225	Nucleotide-binding protein, UspA family	0.130676	0.178118	0.232887
AArc1_0354	Ferredoxin	0.130676	0.111453	0.232887
AArc1_0758	Translation initiation inhibitor, yjgF family	0.130676	0	0
AArc1_2593	NADH dehydrogenase subunit M	0.130676	0.179564	0.41326
AArc1_1709	N-methylhydantoinase A/acetone carboxylase, betasubunit	0.130496	0.134503	0.077629
AArc1_2535	hypothetical protein	0.130406	0.194953	0.314576
AArc1_3062	Deacylase	0.130316	0.0173329	0.0428743
AArc1_0565	N2,N2-dimethylguanosine tRNA methyltransferase	0.130045	0.143903	0.183544
AArc1_1661	hypothetical protein	0.129052	0	0
AArc1_1899	Transcriptional regulator/sugar kinase	0.127408	0	0.0840981
AArc1_1686	Anthranilate/para-aminobenzoate synthase component I	0.127227	0	0
AArc1_0156	hypothetical protein	0.127047	0.108357	0.226418
AArc1_0717	Transcriptional regulator containing HTH domain,ArsR family	0.127047	0.108357	0.115431
AArc1_0963	WD40/PQQ-like beta propeller repeat containing protein	0.127047	0.368258	0
AArc1_1110	ABC-type transport system involved in cytochromec biogenesis, permease component	0.127047	0.253866	0.103505
AArc1_1813	RNA polymerase III subunit C34, Lrp/AsnC family	0.127047	0.0616919	0
AArc1_3201	hypothetical protein	0.127047	0	0
AArc1_0114	ABC-type multidrug transport system, ATPase component	0.126686	0	0
AArc1_0370	Cell surface protein	0.12539	0.0569693	0.0783908
AArc1_1081	Nucleotide-binding protein, UspA family	0.124951	0	0
AArc1_1102	Cytochrome c biogenesis factor	0.124938	0.21224	0.0482007
AArc1_0407	Zn-finger domains containing protein	0.124216	0.0159996	0
AArc1_0272	Uracil-DNA glycosylase	0.124003	0	0
AArc1_2319	hypothetical protein	0.123675	0.0919976	0
AArc1_0662	OB-fold domain and Zn-ribbon containing protein	0.123417	0.105261	0
AArc1_1665	Ferredoxin	0.123417	0.356957	0.112133
AArc1_1915	hypothetical protein	0.123417	0.013333	0
AArc1_2296	hypothetical protein	0.123417	0.0453321	0
AArc1_2825	DNA-binding transcriptional regulator, Lrp family	0.123417	0.028202	0.107816
AArc1_2988	Enoyl-CoA hydratase/carnithine racemase	0.123417	0	0.219949
AArc1_1023	TRAP-type uncharacterized transport system, periplasmic component	0.123056	0.0618279	0
AArc1_2506	hypothetical protein	0.123056	0	0
AArc1_3332	hypothetical protein	0.122424	0	0
AArc1_3450	TrkA, K+ transport system, NAD-binding component	0.121399	0.121509	0.0905672
AArc1_0704	ABC-type branched-chain amino acid transport system, periplasmic component	0.121354	0.174073	0
AArc1_0802	hypothetical protein	0.119787	0.0199995	0
AArc1_1671	Lactoylglutathione lyase	0.119787	0	0
AArc1_1839	hypothetical protein	0.119787	0.0264394	0
AArc1_2707	ABC-type metal ion transport system, periplasmiccomponent/surface adhesin	0.11831	0.0744834	0.077629
AArc1_1623	FAD/FMN-containing dehydrogenase	0.11822	0.0557266	0.150693
AArc1_2421	hypothetical protein	0.117633	0	0
AArc1_1277	ABC-type phosphate transport system, periplasmiccomponent	0.117002	0.219811	0.112384
AArc1_2998	hypothetical protein	0.116698	0	0.28464
AArc1_0838	hypothetical protein	0.116505	0.116651	0.181134
AArc1_2297	Tripartite tricarboxylate transporter	0.116382	0.163881	0.274238
AArc1_0366	Glycerophosphoryl diester phosphodiesterase	0.116157	0	0
AArc1_2035	hypothetical protein	0.116157	0.499801	0
AArc1_2464	hypothetical protein	0.116157	2.20156	0
AArc1_3311	hypothetical protein	0.116157	0.056404	0
AArc1_0534	UvrD/REP helicase	0.115931	0.0177169	0.0555585
AArc1_0818	Lignostilbene-alpha,beta-dioxygenase or related enzyme	0.115931	0.162548	0
AArc1_3495	hypothetical protein	0.115841	0.142074	0.206122
AArc1_0957	hypothetical protein	0.115763	0	0.407552
AArc1_3171	Superfamily II helicase, archaea-specific	0.115706	0.0428683	0
AArc1_3148	Alpha/beta superfamily hydrolase	0.114861	0	0.205236
AArc1_2643	hypothetical protein	0.114713	0	0
AArc1_2239	hypothetical protein	0.113926	0.191947	0
AArc1_1972	SAM-dependent methyltransferase	0.113068	0	0
AArc1_0357	HIT family hydrolase	0.112527	0.0413322	0
AArc1_1798	Zn ribbon containing protein	0.112527	0.121306	0.0475659
AArc1_2156	hypothetical protein	0.112527	0	0
AArc1_2503	Acyl-CoA thioesterase FadM	0.112527	0	0
AArc1_3422	hypothetical protein	0.112527	0.125146	0
AArc1_3424	Nitrogen fixation protein NifU and related proteins	0.112527	0.0413322	0
AArc1_0261	hypothetical protein	0.112301	0.136898	0.136486
AArc1_2526	Amidohydrolase	0.11176	0.0433429	0
AArc1_0011	PurR-regulated permease PerM	0.111625	0.095883	0
AArc1_1716	DNA modification methylase	0.111625	0.137893	0.241134
AArc1_0539	hypothetical protein	0.111128	0.191947	0
AArc1_0334	Signal transduction histidine kinase, contains PAS domain	0.110328	0.0246768	0.0452836
AArc1_3058	hypothetical protein	0.110193	0.497857	0
AArc1_0240	ABC-type sugar transport system, permease component	0.109968	0	0.220968
AArc1_0048	Uncharacterized Zn-finger containing protein	0.109393	0.0588226	0.195469
AArc1_0138	hypothetical protein	0.109336	0	0
AArc1_2475	Transcriptional regulator, HTH domain	0.109336	0	0
AArc1_0189	hypothetical protein	0.108897	0.0928777	0.0951318
AArc1_0265	Ketosteroid isomerase-related protein	0.108897	0	0
AArc1_1784	Zn-dependent hydrolase of the beta-lactamase fold	0.108897	0.0646757	0.316985
AArc1_0353	Phosphate/sulphate permease	0.108581	0.183654	0.336392
AArc1_1250	AbrB family transcriptional regulator	0.108413	0.18266	0
AArc1_0696	hypothetical protein	0.107543	0.0878832	0
AArc1_2029	hypothetical protein	0.107543	0.105758	0
AArc1_2322	hypothetical protein	0.107543	0	0
AArc1_3337	hypothetical protein	0.107375	0	0
AArc1_2085	hypothetical protein	0.106202	0.664538	0
AArc1_2000	hypothetical protein	0.105751	2.8111	0
AArc1_0489	Serine acetyltransferase	0.105267	0.319603	0.187603
AArc1_1047	Thiol-disulfide isomerase	0.105267	0.139114	0.426959
AArc1_1659	Transcriptional regulator fused phosphomethylpyrimidine kinase	0.105267	0.0511162	0.0412238
AArc1_0035	NADH:flavin oxidoreductase, Old Yellow Enzyme family	0.104771	0	0
AArc1_3436	S-layer domain	0.104771	0	0.258763
AArc1_1809	1,4-dihydroxy-2-naphthoate octaprenyltransferase	0.104545	0.201235	0.0428743
AArc1_0210	Bifunctional nuclease, with DNase and RNase activity	0.103959	0	0.507128
AArc1_0630	PIN-domain and Zn ribbon	0.103959	0	0
AArc1_1640	Flavodoxin reductase (ferredoxin-NADPH reductase) family 1	0.103926	0.0557266	0
AArc1_3478	hypothetical protein	0.103926	0	0
AArc1_0056	Phosphate/sulphate permease	0.103745	0.105443	0.273984
AArc1_0122	Sec-independent protein secretion pathway component TatC	0.103159	0.0469588	0.20422
AArc1_0398	Membrane-associated protease RseP	0.103159	0	0
AArc1_2522	Aspartate/tyrosine/aromatic aminotransferase	0.103159	0.223901	0.226418
AArc1_3360	hypothetical protein	0.102978	0	0
AArc1_2735	Fe-S oxidoreductase	0.102888	0.157937	0.162108
AArc1_3390	Replicative superfamily II helicase	0.102617	0.0288126	0
AArc1_2419	hypothetical protein	0.102314	0	0
AArc1_0149	hypothetical protein	0.102166	0	0
AArc1_1569	RecB family endonuclease acting on branched DNA substrates	0.102166	0.0213328	0
AArc1_2446	Archaellum protein D/E	0.101908	0	0
AArc1_0377	hypothetical protein	0.101637	0	0
AArc1_1057	Nitroimidazol reductase NimA	0.101637	0	0
AArc1_1330	Divalent heavy-metal cations transporter	0.101637	0.0866859	0
AArc1_1403	hypothetical protein	0.101637	0.0557266	0.0296822
AArc1_2278	Succinate dehydrogenase/fumarate reductase, cytochrome b subunit	0.101637	0.0866859	0
AArc1_2708	Mn-dependent transcriptional regulator (DtxR family)	0.101186	0	0
AArc1_0441	Electron transfer flavoprotein, beta subunit	0.101063	0.212579	0.511058
AArc1_3065	Short-chain alcohol dehydrogenase	0.10096	2.86958	0
AArc1_3189	Oxyanion-translocating ATPase	0.10096	0.48606	0
AArc1_0601	hypothetical protein	0.100374	0	0
AArc1_2793	Anthranilate/para-aminobenzoate synthase component I	0.0996193	0.0323379	0.177328
AArc1_3430	Acyl-CoA dehydrogenase	0.0994839	0.0432523	0.128493
AArc1_2288	Transcriptional regulator, contains HTH domain	0.0992256	0.741781	0
AArc1_1200	Isopentenyl phosphate kinase	0.0984586	0.049332	0
AArc1_2867	S-layer protein, possibly associated with type IV pili like system	0.0981878	0.0818726	0.174157
AArc1_1085	Nucleotide-binding protein, UspA family	0.0980074	0	0
AArc1_0079	Single-stranded DNA-specific exonuclease RecJ	0.0975562	0.111589	0
AArc1_2459	hypothetical protein	0.0975562	0.147295	0
AArc1_2399	Dipeptidyl aminopeptidase/acylaminoacyl-peptidase	0.096621	0.142119	0
AArc1_0720	tRNA A-37 threonylcarbamoyl transferase component Bud32	0.0963954	0.182795	0.199399
AArc1_0503	Molibdopterin-dependent oxidoreductase YjgC formate dehydrogenase subunit alpha	0.0960345	0.226386	0.56408
AArc1_1265	hypothetical protein	0.095854	0.0359084	0.100715
AArc1_0096	hypothetical protein	0.0957638	0.111453	0.109974
AArc1_1669	hypothetical protein	0.0955506	0	0
AArc1_2357	Transcription initiation factor TFIIB, Brf1 subunit	0.0955382	0.126933	0.265232
AArc1_2262	Pilus assembly protein TadC	0.0952675	0.274588	0.278678
AArc1_0312	ABC-type polar amino acid transport system, ATPase component	0.0949967	0.0464389	0.775023
AArc1_2893	hypothetical protein	0.0949967	0	0
AArc1_0922	TRAP-type uncharacterized transport system, fused permease component	0.0943775	0.306203	0.168196
AArc1_1930	5'-3' exonuclease	0.0943775	0.106933	0
AArc1_2130	Signal transduction histidine kinase, contains PAS domain	0.0943775	0	0.0253685
AArc1_2447	Archaellum protein G	0.0943775	0	0
AArc1_2542	Mesaconyl-CoA hydratase (Acyl dehydratase family)	0.0943775	0.0346657	0
AArc1_2642	Isoleucine patch superfamily protein	0.0943775	0	0.0824475
AArc1_2805	Inosine/xanthosine triphosphatase	0.0943775	0	0
AArc1_2949	Endonuclease Nob1	0.0943775	0	0
AArc1_0327	ABC-type phosphate/phosphonate transport system,permease component	0.0941067	0.121984	0
AArc1_0382	hypothetical protein	0.0932043	0	0
AArc1_3506	GMP synthase - Glutamine amidotransferase domain	0.0929911	0	0
AArc1_0436	hypothetical protein	0.0925851	0.0388684	0.136486
AArc1_1538	UDP-N-acetylglucosamine 2-epimerase	0.0923143	0	0
AArc1_2065	ABC-type multidrug transport system, ATPase component	0.0921339	0	0.444719
AArc1_0716	hypothetical protein	0.0919534	0	0.0395763
AArc1_0403	Zn-dependent protease fused to CBS domain	0.090928	0.0791154	0.135851
AArc1_0390	Proteasome lid subunit RPN8/RPN11, contains Jab1/MPN domain metalloenzyme (JAMM) motif	0.0907476	0	0
AArc1_0626	Transposase	0.0907476	0.0159996	0
AArc1_0775	Deoxycytidine deaminase	0.0907476	0	0.263201
AArc1_2492	hypothetical protein	0.0907476	0	0
AArc1_3335	hypothetical protein	0.0907476	0.22476	0
AArc1_3510	ABC-type phosphate/phosphonate transport system,periplasmic component	0.0907476	0.103837	0.211197
AArc1_0078	Metal-dependent phosphoesterase (PHP family)	0.0903415	0.186342	0
AArc1_0911	Transcriptional activator TenA	0.0903415	0	0
AArc1_1099	hypothetical protein	0.0903415	0.203608	0.160584
AArc1_2332	Cobyric acid synthase	0.0903415	0.0893978	0
AArc1_1542	Aldo/keto reductase	0.090038	0	0
AArc1_1470	RecA-superfamily ATPase implicated in signal transduction	0.0896196	0.0246768	0.469323
AArc1_2371	Lipid-A-disaccharide synthase related glycosyltransferase	0.0896196	0	0.0711599
AArc1_1924	ATPase involved in archaellum/pili biosynthesis	0.0884137	0.453925	0.207519
AArc1_1166	hypothetical protein	0.0882005	0	0
AArc1_1947	hypothetical protein	0.0882005	0	0
AArc1_1519	hypothetical protein	0.088143	0.0571052	0.150944
AArc1_2609	hypothetical protein	0.0875237	0	0
AArc1_0303	Peroxiredoxin	0.0871177	0	0
AArc1_1531	hypothetical protein	0.0871177	0	0
AArc1_2422	Peptidoglycan interpeptide bridge formation enzyme	0.0871177	0	0
AArc1_2488	Ferritin superfamily protein	0.0871177	0	0.155258
AArc1_2618	ABC-type transport system, periplasmic component	0.0871177	0.0216715	0
AArc1_2672	hypothetical protein	0.0871177	0.0319992	0
AArc1_3252	hypothetical protein	0.0871177	0	0
AArc1_3388	hypothetical protein	0.0871177	0	0.181391
AArc1_0849	ParB-like nuclease domain containing protein	0.0867116	0.235495	0
AArc1_2279	Deacylase	0.0865311	0.87269	0.239356
AArc1_3328	hypothetical protein	0.0865311	0.0193889	0
AArc1_1516	hypothetical protein	0.086363	0	0
AArc1_1921	hypothetical protein	0.086363	0.236173	0
AArc1_2215	Precorrin-6B methylase 2	0.0860348	0	0.152211
AArc1_0475	hypothetical protein	0.0850545	0.146751	0.0582217
AArc1_0978	2-keto-4-pentenoate hydratase/2-oxohepta-3-ene-1,7-dioic acid hydratase (catechol pathway)	0.0849192	0	0.0494704
AArc1_2061	Sulfite exporter TauE/SafE	0.0849192	0.306496	0
AArc1_2123	hypothetical protein	0.0847387	0.0712063	0.0711599
AArc1_1816	Asp-tRNAAsn/Glu-tRNAGln amidotransferase C subunit	0.0842424	0.0828434	0
AArc1_1228	S-layer protein, possibly associated with type IV pili like system	0.0834878	0.0306659	0
AArc1_2746	hypothetical protein	0.0834878	0	0.148789
AArc1_2815	Nicotinamide mononucleotide adenylyltransferase	0.0834878	0.0712063	0.148789
AArc1_2844	RecA-superfamily ATPase	0.0834878	0.0552067	0.232887
AArc1_3451	2'-5' RNA ligase	0.0834878	0	0
AArc1_3489	hypothetical protein	0.0834878	0.0405404	0
AArc1_3209	hypothetical protein	0.0831268	0	0
AArc1_1866	Lactaldehyde dehydrogenase, Succinate semialdehyde dehydrogenase	0.082811	0.20928	0
AArc1_1356	hypothetical protein	0.082688	0.0793182	0
AArc1_0658	hypothetical protein	0.08245	0.362407	0
AArc1_1419	Kef-type K+ transport system, membrane componentfused TrkA K+ transport system	0.0809734	0.157644	0
AArc1_2831	Radical SAM superfamily enzyme	0.0802188	0.0416709	0
AArc1_0055	Dolichol kinase	0.0798578	0.145442	0.224767
AArc1_1098	hypothetical protein	0.0798578	0.304102	0
AArc1_1844	hypothetical protein	0.0798578	0.0387778	0
AArc1_1916	hypothetical protein	0.0798578	0.0681103	0
AArc1_2245	Transcription initiation factor IIE, alpha subunit	0.0798578	0	0.0697633
AArc1_2406	Lipid-A-disaccharide synthase related glycosyltransferase	0.0798578	0	0
AArc1_2449	Archaeal flagellins	0.0798578	0.0681103	0
AArc1_3164	Cation transporter	0.0798578	0.0293326	0.14232
AArc1_0584	Bacteriorhodopsin	0.0794969	0.071545	0
AArc1_2907	Signal transduction regulator, containsPAS and HTH domains	0.0794969	0	0.0230862
AArc1_3025	Dehydrogenase (flavoprotein)	0.0792262	0.46622	0
AArc1_0028	Zn-dependent protease with chaperone function	0.0788652	0.109283	0.182401
AArc1_2363	hypothetical protein	0.0778399	0.014101	0
AArc1_1530	Succinylglutamate desuccinylase	0.0770728	0	0
AArc1_2591	NADH dehydrogenase subunit K	0.0770728	0.240645	0.672785
AArc1_3312	Thioredoxin reductase	0.0767243	0	0
AArc1_0547	Nitric oxide synthase, oxygenase domain	0.0762279	0.013333	0.304047
AArc1_0928	hypothetical protein	0.0762279	0.103997	0
AArc1_1164	hypothetical protein	0.0762279	0.0309592	0.261173
AArc1_2453	Archaeal flagellins	0.0762279	0.136402	0
AArc1_2938	NUDIX family hydrolase	0.0762279	0	0
AArc1_2571	Signal transduction histidine kinase, contains GAF and PAS domains	0.0761377	0	0
AArc1_1348	Membrane protein	0.075867	0.040247	0.363538
AArc1_2379	Membrane associated protein	0.075867	0	0
AArc1_2915	Cdc6-related protein, AAA superfamily ATPase	0.075338	0.0211515	0.986983
AArc1_3091	Uncharacterized membrane protein	0.075338	0.0722677	0
AArc1_3102	Deoxyribose-phosphate aldolase	0.075338	0	0
AArc1_2351	Phosphodiesterase of AP superfamily	0.0752804	0	0
AArc1_1782	hypothetical protein	0.0747514	0	0
AArc1_3280	Signal transduction histidine kinase with PAS domain	0.0742551	0.0619638	0.0362783
AArc1_2369	hypothetical protein	0.0740746	0	0
AArc1_3399	ABC-type phosphate/phosphonate transport system,permease component	0.0729139	0.0649238	0.863943
AArc1_0052	NADH-FMN oxidoreductase RutF, flavin reductase (DIM6/NTAB) family	0.072598	0.0619185	0
AArc1_0850	hypothetical protein	0.072598	0.111251	0
AArc1_0970	Acyl-CoA dehydrogenase	0.072598	0.209099	0.291109
AArc1_1478	hypothetical protein	0.072598	0.0619185	0
AArc1_2509	Protein-disulfide isomerase	0.072598	0.139317	0
AArc1_3145	Transcriptional regulator, ArsR family	0.072598	0	0
AArc1_3433	Signal transduction histidine kinase with PAS domain	0.072598	0.0119997	0.0747119
AArc1_1811	Acyl-CoA synthetase	0.0724176	0.371489	0.0781369
AArc1_2122	UvrD/Rep family helicase fused to exonuclease family domain	0.0722822	0.0641557	0.0939922
AArc1_0299	hypothetical protein	0.0721017	0.157801	0.127985
AArc1_2234	ABC-type Na+ efflux pump, permease component	0.0716956	0.123837	0.258763
AArc1_0380	Phosphoribosylformimino-5-aminoimidazole carboxamide ribonucleotide (ProFAR) isomerase	0.0716629	0	0
AArc1_2006	Pilin/flagellin, contains class III signal peptide	0.0716629	0.0239994	0
AArc1_3083	hypothetical protein	0.0716629	0	0
AArc1_3178	Intein/homing endonuclease	0.0708508	0.0119997	0.0285395
AArc1_2913	hypothetical protein	0.0699033	0	0
AArc1_2883	hypothetical protein	0.0698254	0	0
AArc1_0505	Formyltetrahydrofolate synthetase	0.0691486	0.0464389	0.465774
AArc1_1020	hypothetical protein	0.0689681	0.0782114	0.0582217
AArc1_1541	hypothetical protein	0.0689681	0.0881551	0.275123
AArc1_2443	Archaellum protein D/E	0.0689681	0.00799979	0.0578409
AArc1_2496	Transcriptional regulator, contains HTH domain	0.0689681	0	0
AArc1_2138	Signal transduction histidine kinase, contains REC and PAS domains	0.0688328	0	0
AArc1_1821	Fe-S-cluster-containing dehydrogenase component	0.0687877	0.0464389	0.0452836
AArc1_2429	Multisubunit Na+/H+ antiporter, MnhD subunit	0.0687877	0.167044	0.207011
AArc1_0313	ABC-type amino acid transport system, permease component	0.0686523	0.306496	0.265232
AArc1_2465	Cohesin domain containing secreted protein	0.0686523	0	0.168196
AArc1_2841	hypothetical protein	0.0686523	0.0211515	0
AArc1_3515	TRAP-type uncharacterized transport system, periplasmic component	0.0686523	0.242026	0.077629
AArc1_2124	ATP-dependent exoDNAse (exonuclease V) beta subunit (contains helicase and exonuclease domains)	0.0685621	0.0521108	0.0527684
AArc1_0076	hypothetical protein	0.0681109	0.12133	0
AArc1_0869	hypothetical protein	0.0681109	0.0226661	0
AArc1_3228	Deacetylase	0.0674465	0	0
AArc1_3331	hypothetical protein	0.0674465	0	0
AArc1_3354	Transcriptional regulator, MarR family	0.0674465	0	0
AArc1_2773	Cation transport ATPase	0.067266	0.013333	0.0646908
AArc1_0150	ABC-type multidrug transport system, ATPase and permease component	0.0668599	0.0804034	0.0578409
AArc1_2366	Peptidoglycan/xylan/chitin deacetylase, PgdA/CDA1 family	0.0668599	0	0
AArc1_2401	Peptidoglycan/xylan/chitin deacetylase, PgdA/CDA1 family	0.0668599	0	0
AArc1_0268	Small-conductance mechanosensitive channel	0.0663185	0.114549	0
AArc1_1755	hypothetical protein	0.0663185	0	0
AArc1_1900	Fe-S cluster biogenesis protein NfuA, 4Fe-4S-binding domain	0.0663185	0	0
AArc1_0562	SWIM zinc finger	0.0661504	0	0.118729
AArc1_1738	Fe-S cluster assembly iron-binding protein IscA	0.0661504	0.111453	0
AArc1_2169	Transcriptional regulator, MarR family	0.0661504	0.473676	0
AArc1_2390	hypothetical protein	0.0661504	0.0479987	0
AArc1_1104	ABC-type transport system involved in cytochromec biogenesis, permease component	0.0653382	0.300305	0.627501
AArc1_2080	hypothetical protein	0.0653382	0	0
AArc1_2565	Protein-disulfide isomerase	0.0653382	1.23279	0
AArc1_2428	NADH:ubiquinone oxidoreductase subunit 4 (chain M)	0.0651578	0.108741	0.0683698
AArc1_3447	HNH/McrA nuclease domain containing protein	0.0638166	0.0569693	0
AArc1_1795	Membrane associated serine protease	0.0633654	0.0556813	0
AArc1_0944	Histidinol-phosphate/aromatic aminotransferase	0.06323	0.563706	0
AArc1_1845	Glycosyltransferase	0.06323	0.0743022	0
AArc1_2702	Wybutosine (yW) biosynthesis enzyme, Trm5 methyltransferase	0.06323	0.0193889	0
AArc1_0108	hypothetical protein	0.0627337	0.0466654	0
AArc1_1909	Ribosomal protein RSM22	0.0627337	0	0.0781369
AArc1_2957	Transposable element, IS605 OrfB family	0.0619791	0.0552067	0
AArc1_0160	hypothetical protein	0.0617083	0.0526307	0
AArc1_0943	Adenosylcobinamide amidohydrolase	0.0617083	0.111453	0
AArc1_1105	ABC-type multidrug transport system, ATPase component	0.0617083	0.658416	0.232887
AArc1_1399	hypothetical protein	0.0617083	0	0
AArc1_2927	Diphthamide synthase	0.0617083	0	0
AArc1_3365	KaiC-like protein ATPase	0.0617083	0	0
AArc1_0402	Lysyl-tRNA synthetase, class I	0.0615279	0	0.0412238
AArc1_2367	Membrane associated serine protease	0.061212	0.0866859	0
AArc1_1981	Acyl-CoA thioesterase FadM	0.0606379	0.0439988	0.21348
AArc1_1710	N-methylhydantoinase B/acetone carboxylase, alpha subunit	0.0597355	0.00799979	0.174665
AArc1_2139	Signal transduction histidine kinase, contains PAS domains	0.0596452	0.0990243	0
AArc1_2661	Cdc6-related protein, AAA superfamily ATPase	0.0596452	0	0
AArc1_0050	HTTM domain containing membrane enzyme	0.0591489	0.0743022	0
AArc1_0903	hypothetical protein	0.0591489	0	0
AArc1_1096	hypothetical protein	0.0588004	0	0
AArc1_1170	Transcriptional regulator, ArsR family	0.0588004	0	0
AArc1_0952	SAM-dependent methyltransferase	0.0580784	0.512862	0.103505
AArc1_1382	Ribonuclease BN family enzyme	0.0580784	0.179564	0
AArc1_1910	Prephenate dehydrogenase	0.0580784	0	0
AArc1_2859	SAM-dependent methyltransferase	0.0580784	0.105261	0
AArc1_3216	Zn finger domain containing protein	0.0580784	0.560362	0
AArc1_0343	MFS family permease	0.0578077	0.108357	0.102744
AArc1_0336	Possible nuclease of RNase H fold, RuvC/YqgF family	0.0573565	0.0557266	0.0578409
AArc1_2064	ABC-family transporter	0.0573565	0.271831	0.0970362
AArc1_2153	Transcriptional regulator, contains HTH domain	0.0573565	0.0464389	0
AArc1_0046	Rossmann fold nucleotide-binding protein	0.0569628	0	0.200542
AArc1_3233	WD40/PQQ-like beta propeller repeat containing protein	0.0565116	0.0279993	0
AArc1_0956	Ribosome-binding ATPase YchF, GTP1/OBG family	0.0560153	0	0
AArc1_2878	ABC-type dipeptide/oligopeptide/nickel transportsystem, permease component	0.0560153	0	0.135851
AArc1_0311	ABC-type amino acid transport system, permease component	0.0555641	0.154796	0.538581
AArc1_0839	4-hydroxybenzoate polyprenyltransferase	0.0555641	0.154796	0
AArc1_1790	hypothetical protein	0.0555641	0	0
AArc1_1867	hypothetical protein	0.0555641	0.383895	0
AArc1_1950	Thiol-disulfide isomerase	0.0555641	0.0413322	0
AArc1_2882	hypothetical protein	0.0555641	0	0
AArc1_0499	Nucleotide-binding protein, UspA family	0.0551253	0	0.789228
AArc1_1079	Nucleotide-binding protein, UspA family	0.0551253	0.0928777	0.0989407
AArc1_0228	Metal-dependent hydrolase of the beta-lactamase superfamily	0.0544485	0	0
AArc1_1033	Cytochrome oxidase Cu insertion factor, SCO1/SenC/PrrC family	0.0544485	0.0464389	0
AArc1_2342	Signal transduction histidine kinase with PAS domain	0.0544485	0.00933309	0.0348816
AArc1_3322	Heme/copper-type cytochrome/quinol oxidase, subunit 2	0.0544485	0.0464389	0
AArc1_1420	Kef-type K+ transport system, membrane componentfused TrkA K+ transport system	0.0540876	0.157892	0
AArc1_0088	Thioredoxin superfamily protein	0.0537717	0.363852	0
AArc1_0831	hypothetical protein	0.0537717	0.214208	0
AArc1_1097	hypothetical protein	0.0537717	0.0528788	0
AArc1_1424	Lactoylglutathione lyase or related enzyme	0.0537717	0	0
AArc1_2454	Transcriptional regulator containing HTH domain,ArsR family	0.0532878	0.140447	0
AArc1_0563	hypothetical protein	0.0519793	0.0511162	0
AArc1_0779	hypothetical protein	0.0519793	0.269663	0
AArc1_0147	hypothetical protein	0.0514503	0	0
AArc1_2038	hypothetical protein	0.0514503	0	0.181134
AArc1_0679	Glutamyl-tRNA reductase	0.0510442	0	0
AArc1_0984	hypothetical protein	0.0510442	0.0253327	0.122913
AArc1_2650	Site-specific recombinase XerC	0.0510442	0.0868218	0
AArc1_0115	ABC-type transport system involved in multi-copper enzyme maturation, permease component	0.0508186	0	0.0461723
AArc1_0125	ATP-utilizing enzyme of the PP-loop superfamily	0.0508186	0	0
AArc1_0310	ABC-type amino acid transport/signal transduction system, periplasmic component/domain	0.0508186	0.0433429	0
AArc1_0908	Histone acetyltransferase	0.0508186	0	0
AArc1_1243	hypothetical protein	0.0508186	0.0433429	0
AArc1_1263	Metal-dependent hydrolase (urease superfamily)	0.0508186	0	0
AArc1_1645	Electron transfer flavoprotein, beta subunit	0.0508186	0	0.0461723
AArc1_3357	ABC-type Na+ efflux pump, permease component	0.0506833	0.0274793	0
AArc1_0582	Amino acid transporter	0.050593	0.12621	0.0582217
AArc1_2853	Transposable element, IS605 OrfB family	0.050593	0.126933	0
AArc1_0238	ABC-type trehalose transport system, periplasmiccomponent	0.050187	0.0373323	0
AArc1_1526	Cupin domain containing protein	0.050187	0.0866859	0
AArc1_1768	hypothetical protein	0.0496128	0.035999	0
AArc1_2736	L-lactate utilization protein LutC, contains LUDdomain	0.0496128	0	0
AArc1_1570	hypothetical protein	0.0483946	0	0
AArc1_0098	hypothetical protein	0.0477753	0.0211515	0
AArc1_0932	Inosine-uridine nucleoside N-ribohydrolase	0.0477753	0	0
AArc1_0924	TRAP-type uncharacterized transport system, periplasmic component	0.0471887	0.0835899	0.0840981
AArc1_0969	Ribonucleotide reductase, beta subunit (ferritindomain)	0.0471887	0.040247	0
AArc1_1276	ABC-type phosphate transport system, permease component	0.0471887	0.040247	0.0412238
AArc1_1750	Membrane-associated phospholipid phosphatase	0.0471887	0.040247	0.0840981
AArc1_3250	hypothetical protein	0.0471887	0	0
AArc1_3259	Metal-dependent hydrolase of the beta-lactamase superfamily II	0.0471887	0	0.0840981
AArc1_2866	hypothetical protein	0.0468278	0.159316	0.100969
AArc1_0244	Phosphate uptake regulator	0.0466022	0.100493	0
AArc1_0486	Anthranilate/para-aminobenzoate synthase component I	0.0466022	0.119272	0.0814349
AArc1_0868	HGG motif-containing thioesterase	0.0466022	0.250069	0.168196
AArc1_3386	Lipoate synthase	0.0466022	0.138661	0
AArc1_0229	hypothetical protein	0.0459378	0	0
AArc1_1448	Proteasome lid subunit RPN8/RPN11	0.0459378	0.10047	0
AArc1_1670	hypothetical protein	0.0459378	0	0
AArc1_1853	hypothetical protein	0.0459378	0.0440657	0.0792765
AArc1_2476	hypothetical protein	0.0459378	0	0.0824506
AArc1_2759	L-lactate utilization protein LutC, contains LUDdomain	0.0459378	0	0.26003
AArc1_1549	ssDNA-dependent ATPase, helicase superfamily II	0.0455768	0.0861206	0
AArc1_2263	ATPase involved in archaellum/pili biosynthesis	0.0452159	0.0185755	0.0197881
AArc1_0013	HTTM domain containing membrane enzyme	0.0451707	0	0
AArc1_3508	Tripartite tricarboxylate transporter (TTT) class transporter	0.0451707	0.133938	0.516638
AArc1_0981	DNA-binding transcriptional regulator, Lrp family	0.0448098	0.0333324	0
AArc1_1177	hypothetical protein	0.0448098	0.0773981	0
AArc1_1525	hypothetical protein	0.0448098	0.0773981	0
AArc1_2755	Metal-dependent hydrolase of the beta-lactamase superfamily II	0.0448098	0	0
AArc1_3064	Peptidyl-prolyl cis-trans isomerase (rotamase) -cyclophilin family	0.0448098	0.88853	0
AArc1_2873	Acetyltransferase (GNAT) family	0.0441003	0	0
AArc1_1065	Arylsulfatase A	0.0437393	0	0
AArc1_2019	Precorrin-3B methylase	0.0435588	0	0
AArc1_2705	ABC-type Mn2+/Zn2+ transport system, permease component	0.0435588	0.0371511	0
AArc1_2813	Metal-dependent membrane protease	0.0435588	0.0371511	0
AArc1_1644	Electron transfer flavoprotein, alpha and beta subunits	0.0433783	0	0
AArc1_0266	Ribosome biogenesis protein Tsr3	0.0430174	0.128944	0
AArc1_0828	hypothetical protein	0.0430174	0.216512	3.62284
AArc1_0926	hypothetical protein	0.0430174	0	0
AArc1_1313	Heme/copper-type cytochrome/quinol oxidase, subunit 2	0.0430174	0	0
AArc1_3156	ABC-type nickel/cobalt efflux system, permease component RcnA	0.0430174	0	0
AArc1_0772	hypothetical protein	0.0422628	0	0
AArc1_1032	Thiol-disulfide isomerase or thioredoxin	0.0422628	0	0
AArc1_0412	NUDIX family hydrolase	0.041225	0	0
AArc1_2368	Dehydrogenase	0.041225	0	0
AArc1_3068	Acetyltransferase (GNAT) family	0.041225	0	0
AArc1_1956	Dihydrofolate reductase	0.0404252	0	0
AArc1_2901	NUDIX family hydrolase	0.0404252	0.0681103	0
AArc1_0309	Phosphate/sulphate permease	0.0399289	0.0340552	0.0711599
AArc1_0424	Na+-dependent transporter	0.0399289	0.0340552	0
AArc1_1810	L-alanine-DL-glutamate epimerase	0.0399289	0.042303	0
AArc1_1942	Geranylgeranyl pyrophosphate synthase	0.0399289	0.0340552	0.148789
AArc1_3491	Rad3-related DNA helicase	0.0399289	0.0146663	0.0758546
AArc1_2942	Preprotein translocase subunit SecD	0.0397484	0.0691049	0.0716678
AArc1_0271	hypothetical protein	0.0394326	0.117464	0.14232
AArc1_0351	Small-conductance mechanosensitive channel	0.0394326	0.0681103	0.102744
AArc1_1247	7-keto-8-aminopelargonate synthetase	0.0385877	0.0309592	0
AArc1_3244	Amidase related to nicotinamidase	0.0385877	0	0
AArc1_0214	tRNA A37 threonylcarbamoyladenosine synthetase subunit TsaC/SUA5/YrdC	0.0376402	0	0
AArc1_0359	Orc1/cdc6 family replication initiation protein	0.0376402	0.712609	0.0692585
AArc1_0793	Orc1/cdc6 family replication initiation protein	0.0376402	0.175044	0.0646908
AArc1_1466	Molybdopterin-guanine dinucleotide biosynthesis protein A	0.0376402	0.0650144	0
AArc1_2906	hypothetical protein	0.0376402	0.0650144	0.0692585
AArc1_0209	Glutamine amidotransferase	0.0367502	0	0
AArc1_0388	hypothetical protein	0.0367502	0	0.0634212
AArc1_3421	hypothetical protein	0.0367502	0	0
AArc1_0748	MFS family permease	0.036299	0.0309592	0
AArc1_2188	Type II restriction enzyme, methylase subunit	0.036299	0.144039	0
AArc1_3526	ABC-type Fe3+ transport system, periplasmic component	0.036299	0.169937	0.219949
AArc1_0596	hypothetical protein	0.0358478	0	0
AArc1_0951	Phosphoribosyltransferase	0.0358478	0	0.0659605
AArc1_2066	Lipoprotein NosD family, contains CASH domains	0.0358478	0.0760195	0.262569
AArc1_3423	hypothetical protein	0.0349127	0	0.195847
AArc1_2629	Acyl-coenzyme A synthetase/AMP-(fatty) acid ligase	0.034642	0.0712516	0
AArc1_3329	hypothetical protein	0.034642	0	0
AArc1_0528	Transcriptional regulator, TetR/AcrR family	0.0340554	0	0.133184
AArc1_0620	hypothetical protein	0.0340554	0	0
AArc1_0819	Metal-dependent amidase/aminoacylase/carboxypeptidase	0.0340554	0.0528788	0.159191
AArc1_1007	Nitroreductase	0.0340554	0	0
AArc1_1685	Phosphoribosylanthranilate isomerase	0.0340554	0	0
AArc1_2204	Signal transduction histidine kinase with PAS domain	0.0340554	0	0.091202
AArc1_2794	Anthranilate/para-aminobenzoate synthase component II	0.0340554	0	0
AArc1_0842	hypothetical protein	0.0330752	0.0070505	0
AArc1_1573	Nitroreductase	0.0330752	0	0
AArc1_1820	Transcriptional regulator, contains HTH domain	0.0330752	0	0
AArc1_1880	Zn-dependent hydrolase of the beta-lactamase fold	0.0330752	0	0
AArc1_2190	ABC-type tungstate transport system, periplasmiccomponent	0.0330752	0	0.116443
AArc1_2693	hypothetical protein	0.0330752	0	0
AArc1_2741	Phosphohydrolase, MPP superfamily	0.0330752	0	0
AArc1_0043	Amino acid transporter	0.0326691	0.0557266	0.0285395
AArc1_0132	GTPase, G3E family	0.0326691	0	0
AArc1_2046	MFS family permease	0.0326691	0.0558626	0.195847
AArc1_2256	ABC-type Na+ efflux pump, permease component	0.0326691	0	0
AArc1_2772	Na+-driven multidrug efflux pump	0.0326691	0.0278633	0.0296822
AArc1_3028	Ribonuclease Z, beta-lactamase superfamily hydrolase	0.0326691	0	0
AArc1_3085	Mn2+ and Fe2+ transporter of the NRAMP family	0.0326691	0	0
AArc1_0588	Signal transduction histidine kinase, contains PAS domains	0.0325338	0.0758167	0
AArc1_0186	Membrane assocaited metal-dependent hydrolase	0.032263	0	0
AArc1_1329	Mn-dependent transcriptional regulator (DtxR family)	0.032263	0	0
AArc1_2647	Energy-coupling factor transporter ATP-binding protein EcfA2	0.032263	0	0
AArc1_0548	(S)-3-O-geranylgeranylglyceryl phosphate synthase, TIM-barrel fold	0.0312377	0	0
AArc1_2790	hypothetical protein	0.0312377	0	0
AArc1_3327	hypothetical protein	0.0312377	0	0
AArc1_0080	Uroporphyrinogen-III synthase	0.0304706	0	0
AArc1_2504	SAM-dependent methyltransferase	0.0304706	1.03892	0.053908
AArc1_2646	hypothetical protein	0.0304706	0.0526307	0.109974
AArc1_0478	Sugar-specific transcriptional regulator TrmB	0.0294002	0	0
AArc1_0553	Phosphopantothenate synthetase	0.0294002	0	0
AArc1_0583	Amino acid transporter	0.0294002	0.118933	0.340071
AArc1_0594	Deoxyinosine 3' endonuclease (endonuclease V)	0.0294002	0	0
AArc1_2513	7-cyano-7-deazaguanine synthase (queuosine biosynthesis)	0.0294002	0	0
AArc1_2828	(S)-3-O-geranylgeranylglyceryl phosphate synthase, TIM-barrel fold	0.0294002	0	0
AArc1_2836	Creatinine amidohydrolase/Fe(II)-dependent formamide hydrolase	0.0294002	0	0
AArc1_3110	hypothetical protein	0.0294002	0	0
AArc1_1465	Anaerobic dehydrogenase	0.0292197	0.100878	1.22773
AArc1_0560	Sensory protein; contains PAS, HAMP and Methyl-accepting chemotaxis-like domain	0.0290392	0	0
AArc1_1215	Xanthine/uracil/vitamin C permease, AzgA family	0.0290392	0.0733529	0.116443
AArc1_1893	Xanthine/uracil permease	0.0290392	0.028202	0.0517527
AArc1_2302	Signal transduction histidine kinase with PAS domain	0.0290392	0.014101	0
AArc1_2427	NADH:ubiquinone oxidoreductase subunit 4 (chain M)	0.0290392	0.0526307	0.109974
AArc1_3513	Tripartite tricarboxylate transporter (TTT) class transporter	0.0290392	0.127746	0.0517527
AArc1_0081	Uroporphyrinogen-III methylase	0.0286783	0.131927	0
AArc1_0201	Glycine/D-amino acid oxidase (deaminating)	0.0286783	0.16526	0
AArc1_1896	Precorrin isomerase	0.0286783	0	0
AArc1_1912	hypothetical protein	0.0286783	0.0213328	0
AArc1_2570	ABC-type multidrug transport system, permease component	0.0286783	0.144039	0.16287
AArc1_2604	Archaeal enzyme of ATP-grasp superfamily	0.0286783	0	0.163755
AArc1_0233	ABC-type phosphate/phosphonate transport system,ATPase component	0.0275627	0	0
AArc1_0824	hypothetical protein	0.0275627	0	0
AArc1_1897	Precorrin-6B methylase 1	0.0275627	0.0691049	0
AArc1_2159	4-hydroxybenzoate polyprenyltransferase	0.0275627	0.0581667	0.154115
AArc1_3036	ABC-type multidrug transport system, permease component	0.0275627	0.0464389	0
AArc1_3268	ABC-type multidrug transport system, permease component	0.0275627	0.0464389	0
AArc1_1268	Cation transport ATPase	0.0271115	0.0544386	0.0323454
AArc1_0321	Membrane-associated phospholipid phosphatase	0.0268859	0	0
AArc1_1547	Nuclease of restriction endonuclease-like protein	0.0268859	0.0957924	0
AArc1_1703	hypothetical protein	0.0268859	0	0
AArc1_2566	Kef-type K+ transport system, NAD-binding component	0.0268859	0.0464389	0
AArc1_3220	MOSC domain containing protein	0.0268859	0	0
AArc1_0991	hypothetical protein	0.0257252	0.0433429	0
AArc1_0691	Signal transduction histidine kinase	0.0254093	0.0123384	0
AArc1_2665	S-layer protein	0.0254093	0.0380097	0
AArc1_2758	L-lactate permease	0.0254093	0.13717	0.172002
AArc1_0074	Ketopantoate reductase	0.0250935	0.262114	0
AArc1_0618	Arginase family enzyme	0.0250935	0	0
AArc1_0741	ABC-type dipeptide/oligopeptide/nickel transportsystem, permease component	0.0250935	0	0
AArc1_2028	hypothetical protein	0.0250935	0	0
AArc1_2106	hypothetical protein	0.0250935	0	0
AArc1_2146	Membrane-associated phospholipid phosphatase	0.0250935	0.126368	0
AArc1_3260	Co/Zn/Cd cation transporter	0.0250935	0.0433429	0
AArc1_0918	Asparagine synthase (glutamine-hydrolyzing)	0.0238876	0	0
AArc1_1568	Mismatch repair ATPase (MutS family)	0.0238876	0	0.0582217
AArc1_2076	ATP-NAD kinase	0.0238876	0.228962	0.174665
AArc1_2617	ABC-type dipeptide/oligopeptide/nickel transportsystem, permease component	0.0238876	0.040247	0
AArc1_2667	hypothetical protein	0.0238876	0	0
AArc1_3267	Succinate dehydrogenase/fumarate reductase, flavoprotein subunit	0.0238876	0.542893	1.16976
AArc1_0123	hypothetical protein	0.0233011	0	0
AArc1_0546	hypothetical protein	0.0233011	0.109352	0
AArc1_0948	Cobalamin biosynthesis protein CobD/CbiB	0.0233011	0.399374	0
AArc1_2059	Lipoprotein NosD family, contains CASH domains	0.0233011	0.0279086	0.232887
AArc1_2370	Nucleoside-diphosphate-sugar epimerase	0.0233011	0	0
AArc1_0446	hypothetical protein	0.0220501	0	0
AArc1_0801	Wybutosine (yW) biosynthesis enzyme, Fe-S oxidoreductase	0.0220501	0	0
AArc1_0866	tRNA(Ile)-lysidine synthase TilS/MesJ	0.0220501	0	0
AArc1_0945	NaMN:DMB phosphoribosyltransferase	0.0220501	0	0
AArc1_2140	Radical SAM superfamily enzyme	0.0220501	0	0
[truncated: 1,475 more rows]

## Sheet: DMSO
CHROMOSOME						PLASMID 1						PLASMID 2
locus_tag	product	Aerobic	DMSO	S0		locus_tag	product	Aerobic	DMSO	S0		locus_tag	product	Aerobic	DMSO	S0
AArc1_2946	hypothetical protein	23.8274	304.04	1.48789		AArc1_4018	AAA family ATPase	1.22201	0.699815	0.0461723		AArc1_5072	acyl-CoA dehydrogenase	6.00696	4.43413	0
AArc1_1295	Ribosomal protein L14	59.6051	73.0555	52.321		AArc1_4039	hypothetical protein	0.0806576	0.631568	0		AArc1_5032	putative oxidoreductase	0.465517	3.83649	0.0976711
AArc1_1612	Ribosomal protein L13	26.2119	58.9036	8.91123		AArc1_4063	disulfide bond formation protein DsbA	0.0580784	0.618166	0		AArc1_5044	cytotoxic translational repressor of toxin-antitoxin stability system	0.479147	2.79662	0
AArc1_3291	Ribosomal protein S7	8.86026	25.6471	2.75913		AArc1_4051	hypothetical protein	1.11438	0.386449	0		AArc1_5077	IclR family transcriptional regulator	1.08426	1.39321	0
AArc1_1672	hypothetical protein	28.6023	19.9429	7.8666		AArc1_4061	ATPase AAA	1.35713	0.377137	0		AArc1_5052	IclR family transcriptional regulator	0.429444	1.29274	0
AArc1_2585	NADH dehydrogenase subunit B	5.17251	14.7786	6.56484		AArc1_4008	SMC domain-containing protein	0.0993034	0.368009	0.0126842		AArc1_5018	ABC transporter ATP-binding protein	0.867309	1.25075	2.41056
AArc1_2801	Membrane protease subunit, stomatin/prohibitin homolog	11.0517	13.605	16.7194		AArc1_4001	orc1/cdc6 family replication initiation protein	0.202643	0.237549	0		AArc1_5057	acyl-CoA dehydrogenase	1.53428	1.22908	0.42049
AArc1_1613	Ribosomal protein S9	23.7473	13.1691	16.322		AArc1_4005	hypothetical protein	0.14771	0.165687	0		AArc1_5036	transcription factor	0.0798578	1.02014	0.14232
AArc1_1725	Ribosomal protein S17E	8.14705	13.0208	0.49165		AArc1_4058	hypothetical protein	0.704201	0.149306	0		AArc1_5011	chromosome partitioning protein ParA	1.11387	0.974107	0.655025
AArc1_1607	Ribosomal protein S4	16.4057	12.531	7.10635		AArc1_4060	hypothetical protein	0.549231	0.133351	0		AArc1_5104	NAD(P)-dependent oxidoreductase	1.19368	0.914223	0.582217
AArc1_0914	Transcriptional regulator, PadR family	26.9412	12.3441	28.0723		AArc1_4004	chromosome partitioning protein ParA	0.549231	0.0866859	0		AArc1_5128	iron complex transport system substrate-binding protein	0	0.671815	0
AArc1_1286	Ribosomal protein L4	10.8532	12.0558	3.70031		AArc1_4057	N6 adenine-specific DNA methyltransferase	0.453106	0.0866859	0		AArc1_5108	hypothetical protein	0.132018	0.633672	0.305821
AArc1_1776	Fumarase	1.75645	11.4103	2.94673		AArc1_4009	hypothetical protein	0.0128626	0.0791154	0		AArc1_5059	3-hydroxybutyryl-CoA dehydrogenase	0.576433	0.483599	0
AArc1_3136	hypothetical protein	10.024	11.4041	0.84745		AArc1_4024	hypothetical protein	0.0508186	0.0733076	0.0443948		AArc1_5001	orc1/cdc6 family replication initiation protein	0.217478	0.445949	0.581202
AArc1_0665	Acyl-CoA dehydrogenase	4.07181	10.9497	3.77565		AArc1_4041	hypothetical protein	0.050187	0.0602465	0		AArc1_5017	branched-chain amino acid ABC transporter permease	0.304912	0.418446	0.658834
AArc1_3290	Ribosomal protein S12	10.982	10.6004	5.41717		AArc1_4002	hypothetical protein	0	0.0546414	0		AArc1_5029	heavy metal translocating P-type ATPase	0.298001	0.37542	0
AArc1_0020	Histones H3 and H4	10.8157	10.5197	18.9149		AArc1_4069	hypothetical protein	0	0.0546414	0		AArc1_5073	citrate lyase subunit beta	5.19989	0.345324	0
AArc1_0722	hypothetical protein	5.20349	10.2679	0.763352		AArc1_4031	hypothetical protein	0.171901	0.0526307	0		AArc1_5014	haloacid dehalogenase superfamily	0.326691	0.3368	0
AArc1_0619	Translation elongation factor P (EF-P)/translation initiation factor 5A (eIF-5A)	8.48492	9.77693	2.59031		AArc1_4017	DNA helicase UvrD	0.249425	0.0503028	0		AArc1_5028	proline racemase	0.424699	0.280892	0
AArc1_2887	Aldehyde:ferredoxin oxidoreductase	5.07939	9.69222	6.5514		AArc1_4059	adenine-specific DNA methylase	0.119787	0.0469135	0		AArc1_5022	ABC transporter ATP-binding protein	0.137936	0.277708	0
AArc1_2313	Acetyl-CoA carboxylase, carboxyltransferase component, beta subunit	4.56309	9.2043	2.30299		AArc1_4037	MBL fold metallo-hydrolase	0	0.0430042	0		AArc1_5021	ABC transporter permease	0.192069	0.213957	0.256354
AArc1_2040	Ser/Thr protein kinase	4.10581	9.20081	11.4055		AArc1_4032	hypothetical protein	0	0.042303	0		AArc1_5016	branched-chain amino acid ABC transporter permease	0.0614376	0.213619	0.650844
AArc1_3149	Phage shock protein A	4.32158	9.02328	10.2092		AArc1_4074	hypothetical protein	0	0.0370151	0		AArc1_5056	long-chain-fatty-acid--CoA ligase	0.0727785	0.199179	0
AArc1_1523	Membrane protease subunit, stomatin/prohibitin homolog	5.65199	8.23382	8.39901		AArc1_4083	MarR family transcriptional regulator	0	0.0346657	0		AArc1_5058	acetyl-CoA acetyltransferase	0.106789	0.182998	0
AArc1_3090	Isocitrate dehydrogenase	16.625	8.15952	6.97315		AArc1_4049	hypothetical protein	0	0.014101	0		AArc1_5067	circadian clock protein KaiC	0.0466022	0.18266	0.139657
AArc1_3533	small GTP-binding protein	17.3025	7.9844	7.12577		AArc1_4010	DEAD/DEAH box helicase domain protein	0	0.0119997	0		AArc1_5103	DNA-binding protein	0	0.167903	0.258763
AArc1_2588	NADH dehydrogenase subunit I	2.14901	7.9366	10.4982		AArc1_4071	5-methylcytosine-specific restriction enzyme subunit McrC	0	0.0119997	0.0296822		AArc1_5098	hypothetical protein	0	0.151994	0
AArc1_3383	Pyruvate/2-oxoglutarate dehydrogenase complex, dehydrogenase (E1) component	4.43032	7.25714	2.49098		AArc1_4012	ATP-dependent helicase YprA	0	0.00666649	0		AArc1_5153	FAD-binding oxidoreductase	0.347613	0.151519	0.0646908
AArc1_1608	Ribosomal protein S11	7.26164	7.18782	11.1243		AArc1_4003	hypothetical protein	0.158645	0	0		AArc1_5015	hypothetical protein	0	0.148604	0
AArc1_1285	Ribosomal protein L3	5.77461	6.73928	2.59119		AArc1_4006	hypothetical protein	0	0	0		AArc1_5047	FAD-dependent oxidoreductase	0.197975	0.14013	0.288573
AArc1_3453	Ribosomal protein L31E	14.7117	6.70134	9.27349		AArc1_4007	Site-specific recombinase XerD	0	0	0		AArc1_5054	hypothetical protein	0	0.138978	0
AArc1_0837	Nucleotide-binding protein, UspA family	13.1403	6.56026	1.70784		AArc1_4011	helix-hairpin-helix motif protein	0.0617083	0	0		AArc1_5127	iron complex transport system permease protein	0	0.123837	0
AArc1_0595	Short-chain alcohol dehydrogenase	2.04911	6.10692	0.965798		AArc1_4013	tyrosyl-DNA phosphodiesterase	0.0394326	0	0		AArc1_5075	electron transfer flavoprotein subunit alpha	1.35604	0.111045	0.407552
AArc1_1404	ATPase of the AAA+ class, CDC48 family	6.48961	6.09071	6.00014		AArc1_4014	hypothetical protein	0.476813	0	0		AArc1_5023	hypothetical protein	0	0.105261	0
AArc1_1171	Nucleoside diphosphate kinase	5.73621	6.02783	6.1281		AArc1_4015	ATP-dependent DNA helicase PcrA	0.156492	0	0		AArc1_5019	ABC transporter ATP-binding protein	0.326691	0.0896459	0.582217
AArc1_2337	Transcriptional regulator, MarR family	2.52256	5.94086	0.797723		AArc1_4016	PD-(D/E)XK nuclease family protein	0.290392	0	0		AArc1_5035	SOUL heme-binding protein	0	0.0881551	0
AArc1_2252	Chemotaxis protein CheC, inhibitor of MCP methylation	1.41179	5.90305	0.996239		AArc1_4019	hypothetical protein	0	0	0		AArc1_5078	transposase, IS605 OrfB family protein	0	0.0853311	0
AArc1_1299	Ribosomal protein S14	6.09461	5.19806	2.98872		AArc1_4020	hypothetical protein	0	0	0		AArc1_5046	sodium symporter	0.0722822	0.0835899	0.0840981
AArc1_1303	Ribosomal protein L19E	6.84081	5.11137	0.534141		AArc1_4021	hypothetical protein	0	0	0		AArc1_5090	hypothetical protein	0	0.0773981	0
AArc1_2249	Rec domain	3.91423	5.04767	1.16443		AArc1_4022	hypothetical protein	0	0	0		AArc1_5024	multi-sensor signal transduction histidine kinase	0.0271115	0.0755902	0
AArc1_1292	Ribosomal protein L29	5.70669	5.02686	3.25431		AArc1_4023	hypothetical protein	0	0	0		AArc1_5055	TRAP transporter, 4TM/12TM fusion protein	0	0.0737822	0
AArc1_1856	hypothetical protein	4.70808	5.00301	0		AArc1_4025	hypothetical protein	0	0	0		AArc1_5045	hypothetical protein	0.130676	0.0634545	0
AArc1_0410	hypothetical protein	4.73523	4.94731	1.779		AArc1_4026	hypothetical protein	0	0	0		AArc1_5111	hypothetical protein	0	0.0581667	0
AArc1_2135	Ribosomal protein S3AE	7.51553	4.91051	3.24102		AArc1_4027	transfer complex protein	0	0	0		AArc1_5087	peptidase	0.0399289	0.0569693	0
AArc1_1974	20S proteasome, alpha subunit	11.6854	4.88197	11.8297		AArc1_4028	conjugation protein	0	0	0.0323454		AArc1_5109	mannose-1-phosphate guanylyltransferase (GDP)	0.493634	0.0533319	0.126842
AArc1_1173	Ribosomal protein S28E/S33	5.4789	4.82633	12.2719		AArc1_4029	hypothetical protein	0	0	0		AArc1_5097	heat shock protein HtpX	0	0.0475909	0
AArc1_1963	Transcriptional regulator, PadR family	17.1017	4.75424	6.47921		AArc1_4030	hypothetical protein	0	0	0		AArc1_5069	signal transduction histidine kinase	0	0.028202	0
AArc1_2731	hypothetical protein	5.71013	4.73119	0.619768		AArc1_4033	pyrrolo-quinoline quinone	0	0	0		AArc1_5060	enoyl-CoA hydratase/carnithine racemase	0	0.0264394	0
AArc1_2822	SAM-dependent methyltransferase	4.90606	4.71376	2.1811		AArc1_4034	hypothetical protein	0	0	0		AArc1_5003	PAS domain S-box-containing protein	0.0668599	0.0185755	0
AArc1_1197	mRNA degradation ribonuclease J1/J2	7.60605	4.60987	3.31217		AArc1_4035	hypothetical protein	0	0	0		AArc1_5033	IS1341-type transposase	0	0.0158636	0
AArc1_2389	Dihydroorotate dehydrogenase	0.749224	4.29657	1.26275		AArc1_4036	hypothetical protein	0	0	0		AArc1_5095	hypothetical protein	0	0.014101	0
AArc1_0654	Nucleotide-binding protein, UspA family	15.9963	4.24113	0.446367		AArc1_4038	IS5/IS1182 family transposase	0	0	0		AArc1_5002	malate dehydrogenase	0.0202126	0	0.103505
AArc1_2619	Adenine/guanine phosphoribosyltransferase	1.61829	4.20926	1.10621		AArc1_4040	hypothetical protein	0.238876	0	0		AArc1_5004	S-layer-related duplication domain-containing protein	0.00735004	0	0
AArc1_1296	Ribosomal protein L24	13.0105	4.19445	6.32676		AArc1_4042	IS4/IS5 family transposase	0	0	0		AArc1_5005	HoxA-like transcriptional regulator	0.0609413	0	0
AArc1_3285	DNA-directed RNA polymerase subunit B	3.06031	4.17175	6.07762		AArc1_4043	hypothetical protein	0	0	0		AArc1_5006	signal transduction histidine kinase	0.172566	0	0
AArc1_1961	4-aminobutyrate aminotransferase or related aminotransferase	2.25737	4.06065	0.677098		AArc1_4044	hypothetical protein	0	0	0		AArc1_5007	site-specific recombinase XerD	0	0	0
AArc1_0733	Sugar kinase, ribokinase family	3.49428	3.98928	0.853919		AArc1_4045	hypothetical protein	0	0	0		AArc1_5008	hypothetical protein	0	0	0
AArc1_1289	Ribosomal protein S19	7.26184	3.98453	4.1855		AArc1_4046	DNA-binding protein	0	0	0		AArc1_5009	hypothetical protein	0	0	0
AArc1_2722	Metallo-beta-lactamase superfamily enzyme	0.884433	3.98136	0		AArc1_4047	hypothetical protein	0	0	0		AArc1_5010	hypothetical protein	0.17517	0	0.756883
AArc1_1114	SAM-dependent methyltransferase	0.163346	3.84204	0		AArc1_4048	hypothetical protein	0.102901	0	0		AArc1_5012	hypothetical protein	0	0	0
AArc1_1300	Ribosomal protein S8	14.9988	3.82966	10.8908		AArc1_4050	hypothetical protein	0	0	0		AArc1_5013	IS5/IS1182 family transposase	0	0	0
AArc1_1919	hypothetical protein	19.5441	3.82164	99.8813		AArc1_4052	PadR family transcriptional regulator	0	0	0		AArc1_5020	ABC transporter substrate-binding protein	0	0	0
AArc1_1885	Enoyl-CoA hydratase/carnithine racemase	2.32741	3.79726	1.99831		AArc1_4053	ATPase	0	0	0		AArc1_5025	methyl-accepting chemotaxis protein	0	0	0
AArc1_0920	Acyl-CoA dehydrogenase	1.83281	3.75144	5.3937		AArc1_4054	transposase	0	0	0		AArc1_5026	transposase	0	0	0
AArc1_2311	Acetyl/propionyl-CoA carboxylase, alpha subunit	2.73338	3.67163	1.5919		AArc1_4055	AAA family ATPase	0	0	0		AArc1_5027	hypothetical protein	0	0	0
AArc1_0653	Methylmalonyl-CoA mutase, large subunit	2.20491	3.62223	0.725426		AArc1_4056	hypothetical protein	0	0	0		AArc1_5030	ArsR family transcriptional regulator	0	0	0
AArc1_3258	Long-chain acyl-CoA synthetase (AMP-forming)	0.945116	3.46082	1.01007		AArc1_4062	hypothetical protein	0	0	0		AArc1_5031	hypothetical protein	0	0	0
AArc1_0652	Acetyltransferase (GNAT) family	1.73134	3.38952	0.0761054		AArc1_4064	hypothetical protein	0	0	0		AArc1_5034	IS200/IS605 family transposase	0	0	0
AArc1_0459	Archaeal/vacuolar-type H+-ATPase subunit C	2.13865	3.12586	3.54506		AArc1_4065	hypothetical protein	0	0	0		AArc1_5037	transposase domain	0	0	0
AArc1_2485	Lactaldehyde dehydrogenase, Succinate semialdehyde dehydrogenase	2.12825	3.06644	3.405		AArc1_4066	hypothetical protein	0	0	0		AArc1_5038	hypothetical protein	0	0	0
AArc1_3128	Cell division GTPase	2.68963	3.05298	3.56446		AArc1_4067	hypothetical protein	0	0	0		AArc1_5039	hypothetical protein	0	0	0
AArc1_3063	Peptidyl-prolyl cis-trans isomerase (rotamase) -cyclophilin family	8.08244	3.01937	2.0063		AArc1_4068	ISH9-type transposase	0	0	0		AArc1_5040	transposase	0	0	0
AArc1_2985	Short-chain alcohol dehydrogenase	2.34428	3.00793	0.575748		AArc1_4070	hypothetical protein	0	0	0		AArc1_5041	hypothetical protein	0	0	0.226418
AArc1_1774	hypothetical protein	2.09808	2.94241	3.73913		AArc1_4072	5-methylcytosine-specific restriction enzyme subunit McrB	0.0762279	0	0		AArc1_5042	hypothetical protein	0	0	0
AArc1_3481	Nucleotide-binding protein, UspA family	12.7572	2.94241	1.88897		AArc1_4073	hypothetical protein	0.6021	0	0		AArc1_5043	transcriptional regulator	0	0	0
AArc1_2787	Pyruvate kinase	1.78322	2.92565	0.497358		AArc1_4075	transcription factor TFIIB cyclin-related protein	0.0215087	0	0		AArc1_5048	restriction endonuclease	0	0	0
AArc1_2931	Cell division GTPase	3.26452	2.9174	0.985078		AArc1_4076	hypothetical protein	0	0	0		AArc1_5049	hypothetical protein	0	0	0
AArc1_3065	Short-chain alcohol dehydrogenase	0.10096	2.86958	0		AArc1_4077	hypothetical protein	0	0	0		AArc1_5050	transposase	0	0	0
AArc1_0785	Transcription initiation factor TFIIB, Brf1 subunit/Transcription initiation factor TFIIB	0.979126	2.84502	3.81029		AArc1_4078	hypothetical protein	0	0	0		AArc1_5051	transposase	0	0	0
AArc1_0747	Nucleotide-binding protein, UspA family	2.93277	2.83744	0.601501		AArc1_4079	transposase domain	0	0	0		AArc1_5053	hypothetical protein	0	0	0
AArc1_2992	CBS domain	0.735201	2.82688	1.63123		AArc1_4080	hypothetical protein	0	0	0		AArc1_5061	IS6 family transposase	0	0	0
AArc1_2000	hypothetical protein	0.105751	2.8111	0		AArc1_4081	hypothetical protein	0	0	0		AArc1_5062	polysaccharide biosynthesis protein	0	0	0
AArc1_1550	Short-chain alcohol dehydrogenase	0.682299	2.78947	0.379774		AArc1_4082	hypothetical protein	0	0	0		AArc1_5063	GTP cyclohydrolase III	0.39488	0	0
AArc1_0496	Nucleotide-binding protein, UspA family	0.474602	2.78199	3.56446		AArc1_4084	hypothetical protein	0	0	0		AArc1_5064	oxidoreductase	0	0	0
AArc1_1729	Nucleotide-binding protein, UspA family	4.29642	2.78199	0.630802								AArc1_5065	hypothetical protein	0	0	0
AArc1_1584	Transcription initiation factor TFIIB	2.53348	2.75919	5.45344								AArc1_5066	IS5/IS1182 family transposase	0	0	0
AArc1_1749	Deoxyribodipyrimidine photolyase	0.763506	2.74194	0.386621								AArc1_5068	signal transduction histidine kinase	0	0	0
AArc1_0659	Enoyl-CoA hydratase/carnithine racemase	0.660642	2.74084	0								AArc1_5070	IS6 family transposase	0	0	0
AArc1_1625	Coenzyme F420-dependent N5,N10-methylene tetrahydromethanopterin reductase	3.01	2.69036	0.499262								AArc1_5071	CoA transferase	0	0	0
AArc1_2070	Pyruvate:ferredoxin oxidoreductase or related 2-oxoacid:ferredoxin oxidoreductase, beta subunit	2.99844	2.67797	5.313								AArc1_5074	acyl dehydratase	2.20923	0	0
AArc1_2141	2-amino-3,7-dideoxy-D-threo-hept-6-ulosonic acidsynthase, DhnA-aldolase family	9.19822	2.66159	4.94719								AArc1_5076	electron transfer flavoprotein subunit beta	0.118298	0	0
AArc1_1307	Ribosomal protein L15	2.403	2.64701	1.60928								AArc1_5079	IS5/IS1182 family transposase	0	0	0
AArc1_0395	DNA-binding TFAR19-related protein, PDSD5 family	1.28136	2.64316	2.28359								AArc1_5080	IS240-type transposase (ISH102)	0	0	0
AArc1_2030	Nucleotide-binding protein, UspA family	6.31288	2.63571	0.194072								AArc1_5081	hypothetical protein	0	0	0
AArc1_1639	Pyruvate:ferredoxin oxidoreductase or related 2-oxoacid:ferredoxin oxidoreductase, alpha subunit and gamma	3.34812	2.61773	1.49842								AArc1_5082	hypothetical protein	0	0	0.478712
AArc1_1611	Ribosomal protein L18E	8.54846	2.60058	6.60483								AArc1_5083	hypothetical protein	0	0	0
AArc1_3425	RecA/RadA recombinase	4.78968	2.57583	1.81021								AArc1_5084	acyltransferase	0	0	0
AArc1_0791	Translation initiation factor 1 (IF-1)	3.80777	2.57078	1.54611								AArc1_5085	2-heptaprenyl-1,4-naphthoquinone methyltransferase	0	0	0
AArc1_1331	Transcriptional regulator, contains C-terminal CBS domains	5.41218	2.55631	3.33336								AArc1_5086	hypothetical protein	0	0	0
AArc1_0206	Thiol-disulfide isomerase or thioredoxin	0.820358	2.52182	0.77629								AArc1_5088	hypothetical protein	0	0	0
AArc1_2848	ABC-type transport system, periplasmic component	0.824484	2.49448	0.200542								AArc1_5089	hypothetical protein	0	0	0
AArc1_0315	Uracil phosphoribosyltransferase	1.09671	2.44484	0.932821								AArc1_5091	hypothetical protein	0	0	0
AArc1_3016	NUDIX family hydrolase	7.12682	2.44154	3.88145								AArc1_5092	Zn-dependent protease with chaperone function	0	0	0
AArc1_0199	Cell division GTPase	2.88011	2.43708	3.19839								AArc1_5093	peptidase M48 Ste24p	0	0	0
AArc1_1287	Ribosomal protein L23	18.8266	2.3529	3.9238								AArc1_5094	hypothetical protein	0	0	0
AArc1_2271	HD supefamily hydrolase	1.73146	2.33982	0.910109								AArc1_5096	ABC transporter ATP-binding protein	0	0	0
AArc1_0862	Cell division GTPase	1.80866	2.28884	1.37918								AArc1_5099	hypothetical protein	0	0	0
AArc1_3294	Translation elongation factor G, EF-G (GTPase)	8.05859	2.28753	4.70518								AArc1_5100	major facilitator superfamily protein	0	0	0
AArc1_1291	Ribosomal protein S3	3.26513	2.28325	4.10875								AArc1_5101	signal transduction histidine kinase	0.0107543	0	0.0582217
AArc1_1017	Ribosomal protein L21E	2.20502	2.26931	1.22266								AArc1_5102	EamA family transporter	0	0	0
AArc1_0208	Preprotein translocase subunit Sec61beta	2.65346	2.26312	10.2406								AArc1_5105	hypothetical protein	0	0	0
AArc1_1606	Ribosomal protein S13	2.64983	2.26002	3.70032								AArc1_5106	hypothetical protein	0	0	0
AArc1_1288	Ribosomal protein L2	1.43744	2.25968	1.5139								AArc1_5107	hypothetical protein	0	0	0
AArc1_2464	hypothetical protein	0.116157	2.20156	0								AArc1_5110	hypothetical protein	0	0	0
AArc1_1594	ATPase of the AAA+ class, CDC48 family	5.75171	2.19253	12.1381								AArc1_5112	hypothetical protein	0	0	0
AArc1_0649	Acyl-CoA dehydrogenase	1.8485	2.18199	4.16633								AArc1_5113	hypothetical protein	0	0	0
AArc1_0338	Translation initiation factor 1 (IF-1)	0.617083	2.18165	3.42558								AArc1_5114	ribonuclease H	0	0	0
AArc1_0734	Exoribonuclease R	1.85105	2.1751	0.724537								AArc1_5115	hydrogenase maturation protein HypF	0	0	0.230097
AArc1_1279	Ribosomal protein S8E	3.04105	2.17024	0.931548								AArc1_5116	hydrogenase nickel incorporation protein HypB	0	0	0.465774
AArc1_0045	Malate/lactate dehydrogenase	2.72174	2.16518	1.77228								AArc1_5117	hydrogenase nickel incorporation protein HypA/HybF	0	0	0
AArc1_0465	Archaeal/vacuolar-type H+-ATPase subunit D	4.69847	2.14857	4.10697								AArc1_5118	hydrogenase expression/formation protein HypE	0	0	0.245825
AArc1_0133	Molybdopterin biosynthesis enzyme	2.02186	2.14548	1.18397								AArc1_5119	hydrogenase expression/formation protein HypD	0	0	0.148789
AArc1_1865	DNA-binding ferritin-like protein	2.00808	2.12261	0								AArc1_5120	hydrogenase assembly chaperone HypC/HupF	0	0	0
AArc1_0892	Nucleotide-binding protein, UspA family	2.88186	2.1008	0.958189								AArc1_5121	hypothetical protein	0	0	0
AArc1_3504	Threonine synthase and cysteate synthase	1.6717	2.09991	0.98977								AArc1_5122	hydrogenase maturation protease	0	0	0
AArc1_1979	hypothetical protein	0.682422	2.09343	0.517527								AArc1_5123	prokaryotic cytochrome b561	0	0	0.51486
AArc1_1341	RNA processing factor Prp31, contains Nop domain	0.599405	2.09329	0.910109								AArc1_5124	Ni,Fe-hydrogenase I large subunit	0	0	0.795697
AArc1_1455	Anaerobic dehydrogenase	0	2.09307	0								AArc1_5125	Ni,Fe-hydrogenase I small subunit	0	0	0.0646908
AArc1_1302	Ribosomal protein L32E	1.90777	2.09284	0.932821								AArc1_5126	iron complex transport system ATP-binding protein	0.0537717	0	0
AArc1_1631	Dehydrogenase (flavoprotein)	0.964722	2.09284	2.37593								AArc1_5129	transcriptional regulator	0	0	0
AArc1_1256	hypothetical protein	1.41203	2.08129	2.07784								AArc1_5130	hypothetical protein	0	0	0.272711
AArc1_0084	Glutamate-1-semialdehyde aminotransferase	0.778005	2.05879	0.996239								AArc1_5131	proline racemase	0	0	0
AArc1_2929	Periplasmic serine protease (ClpP class)	1.19816	2.05601	0.992557								AArc1_5132	hypothetical protein	1.77083	0	0
AArc1_3287	DNA-directed RNA polymerase subunit A'	1.70859	2.04937	2.51559								AArc1_5133	sodium-dependent transporter	0.0451707	0	0.0517527
AArc1_1385	C-terminal double-stranded RNA-binding domain	2.79134	2.04814	0.819672								AArc1_5134	transcriptional regulator	0	0	0
AArc1_2462	Rec domain	1.68064	2.01545	1.13995								AArc1_5135	GNAT family N-acetyltransferase	0	0	0.135851
AArc1_1378	hypothetical protein	4.904	2.01209	0								AArc1_5136	IS110 family transposase	0	0	0
AArc1_0753	Citrate synthase	2.20698	2.00923	1.55372								AArc1_5137	acetyltransferase (GNAT) family protein	0	0	0.122913
AArc1_0540	Peptidase MA (zincin) superfamily	0.719746	2.0036	1.41166								AArc1_5138	hypothetical protein	0	0	0
AArc1_1305	Ribosomal protein S5	1.71974	2.00091	3.02106								AArc1_5139	S26 family signal peptidase	0	0	0
AArc1_2849	ABC-type dipeptide/oligopeptide/nickel transportsystem, permease component	1.48516	2.00063	2.84842								AArc1_5140	hypothetical protein	0	0	0
AArc1_2291	Acyl-CoA dehydrogenase	1.88528	1.98894	1.45795								AArc1_5141	hypothetical protein	0	0	0
AArc1_0110	Alpha/beta superfamily hydrolase	1.02317	1.9783	0.703353								AArc1_5142	von Willebrand factor type A	0.127498	0	0
AArc1_1617	Ribosomal protein S2	2.32497	1.96065	2.05717								AArc1_5143	hypothetical protein	0.25468	0	0
AArc1_3299	Methyl-accepting chemotaxis protein	1.1289	1.93251	0.723902								AArc1_5144	hypothetical protein	0.190986	0	0
AArc1_1240	Succinyl-CoA synthetase, beta subunit	3.9774	1.91635	2.14177								AArc1_5145	hypothetical protein	0	0	0
AArc1_2860	Enoyl-CoA hydratase/carnithine racemase	1.74867	1.91263	0.509153								AArc1_5146	hypothetical protein	0	0	0
AArc1_3272	Ribosomal protein L10AE/L16	2.39029	1.90299	1.94503								AArc1_5147	hypothetical protein	0	0	0
AArc1_2818	Chaperonin GroEL, HSP60 family	3.70976	1.8978	1.44108								AArc1_5148	hypothetical protein	0	0	0
AArc1_3518	ATPase involved in DNA replication HolB, small subunit	1.84455	1.89435	1.58493								AArc1_5149	hypothetical protein	0	0	0
AArc1_1638	Pyruvate:ferredoxin oxidoreductase or related 2-oxoacid:ferredoxin oxidoreductase, beta subunit	1.3983	1.8554	2.2841								AArc1_5150	Fe-S cluster assembly protein SufB	0	0	0
AArc1_2623	Polyketide cyclase/dehydrase family protein involved in binding/transport of lipids	0.880269	1.85003	0.543403								AArc1_5151	hypothetical protein	0	0	0
AArc1_3183	rRNA processing protein Krr1/Pno1, contains KH domain	1.52166	1.84131	0.543403								AArc1_5152	transposase	0	0	0
AArc1_3452	Ribosomal protein L39E	2.15253	1.83588	3.83617								AArc1_5154	hypothetical protein	0	0	0
AArc1_0623	hypothetical protein	1.11853	1.83177	1.55613
AArc1_1111	Uroporphyrinogen-III decarboxylase	0.21263	1.82743	0.842625
AArc1_1294	Ribosomal protein S17	3.46177	1.81891	3.89288
AArc1_2830	hypothetical protein	6.25287	1.81713	5.46615
AArc1_3027	Cell division GTPase	1.88143	1.80933	1.59139
AArc1_3480	Short-chain alcohol dehydrogenase	0.478122	1.79586	0.232887
AArc1_0608	hypothetical protein	1.04212	1.78016	0.743945
AArc1_0220	Nucleotide-binding protein, UspA family	6.48132	1.76314	2.42056
AArc1_2742	Phytoene dehydrogenase	0.847412	1.756	0.461209
AArc1_1297	Ribosomal protein S4E	2.45198	1.72133	2.23628
AArc1_2520	Phosphate uptake regulator	1.58602	1.70812	1.99806
AArc1_0635	Preprotein translocase subunit Sss1	3.0255	1.69966	7.18715
AArc1_1800	Membrane protein	1.43973	1.69966	1.60433
AArc1_2456	hypothetical protein	0.350965	1.6984	0
AArc1_1535	hypothetical protein	4.57005	1.68728	3.94423
AArc1_0482	Methyl-accepting chemotaxis protein	1.49227	1.68109	0.92838
AArc1_1497	Short-chain alcohol dehydrogenase	2.69339	1.67033	2.03129
AArc1_0757	Threonine dehydratase	1.138	1.64103	0.608979
AArc1_0987	HD superfamily phosphohydrolase	1.92307	1.63465	0.594143
AArc1_1822	Polysulphide reductase, NrfD	0.930416	1.59729	1.56843
AArc1_0551	Aspartyl/asparaginyl-tRNA synthetase	5.69343	1.59696	3.43126
AArc1_0319	TATA-box binding protein (TBP), component of TFIID and TFIIIB	2.96384	1.58821	6.7249
AArc1_3254	Acetyl-CoA acetyltransferase	1.53426	1.58161	0.433429
AArc1_3286	DNA-directed RNA polymerase subunit B	3.0746	1.57293	3.27931
AArc1_2223	Translation initiation factor 2B subunit, eIF-2Balpha/beta/delta family	1.71894	1.56017	0.316985
AArc1_0075	Fe-S cluster biogenesis protein NfuA, 4Fe-4S-binding domain	0.609824	1.55899	1.75959
AArc1_2294	Acyl-CoA dehydrogenase	0.42871	1.5448	0.304047
AArc1_3265	NADPH-dependent curcumin reductase CurA	0.889404	1.53601	0.118853
AArc1_2470	ATP-dependent 26S proteasome regulatory subunit	1.50278	1.52859	1.39301
AArc1_1266	3-hydroxy-3-methylglutaryl CoA synthase	0.761693	1.5177	3.62624
AArc1_2486	Proline dehydrogenase	1.93837	1.51574	0.983301
AArc1_2602	hypothetical protein	1.97071	1.4977	0.711599
AArc1_1904	Ribosomal protein S10	2.76917	1.49224	3.07281
AArc1_2031	Nucleotide-binding protein, UspA family	1.47011	1.48475	1.19259
AArc1_2077	Pyruvate/2-oxoglutarate/acetoin dehydrogenase complex, dehydrogenase (E1) component	0.398748	1.48336	1.15797
AArc1_0732	RNA 3'-terminal phosphate cyclase	0.377014	1.47676	0.0395763
AArc1_1377	Cob(I)alamin adenosyltransferase	2.16479	1.47203	0.815104
AArc1_3412	hypothetical protein	16.6867	1.47056	7.2608
AArc1_3486	Selenocysteine lyase/Cysteine desulfurase	0.421417	1.46408	0.331828
AArc1_1077	Glycosyl transferase family 2	0.883801	1.46127	0.181134
AArc1_1063	Succinate semialdehyde dehydrogenase	0.519076	1.43866	0.291109
AArc1_2282	Glutathione synthase/glutaminyl transferase/alpha-L-glutamate ligase	1.6088	1.43095	2.19784
AArc1_3072	Amidohydrolase 3	0.860287	1.41174	0.126718
AArc1_0718	Ribosomal protein S24E	6.27126	1.38874	2.90462
AArc1_0795	Anaerobic glycerol-3-phosphate dehydrogenase	0.596272	1.35393	0.0931034
AArc1_0455	Archaeal/vacuolar-type H+-ATPase subunit H	2.52256	1.34778	1.02858
AArc1_0570	Chaperonin GroEL, HSP60 family	2.72063	1.33122	2.02013
AArc1_3126	Short-chain alcohol dehydrogenase	1.64958	1.3253	1.07387
AArc1_1488	Transcription initiation factor TFIIB	0.93745	1.31331	1.56058
AArc1_1314	hypothetical protein	0.79896	1.30898	0.375207
AArc1_2596	Chromosome segregation protein Spo0J	0.899888	1.30648	0.939157
AArc1_1089	C-terminal double-stranded RNA-binding domain	1.49264	1.28406	0.923304
AArc1_0639	L-alanine-DL-glutamate epimerase	0.529966	1.27626	0.637398
AArc1_1832	Asp-tRNAAsn/Glu-tRNAGln amidotransferase A subunit	0.893485	1.27441	0.116443
AArc1_1627	Aspartate/tyrosine/aromatic aminotransferase	1.07535	1.26933	0.331828
AArc1_0263	Rhodanese-related sulfurtransferase	1.12527	1.24147	0.14232
AArc1_2904	hypothetical protein	1.60374	1.23565	0.232887
AArc1_1184	Chemotaxis response regulator	1.43503	1.23448	1.31741
AArc1_2435	Multisubunit Na+/H+ antiporter, MnhE subunit	1.43503	1.23448	0.207899
AArc1_2565	Protein-disulfide isomerase	0.0653382	1.23279	0
AArc1_0448	6-pyruvoyl-tetrahydropterin synthase	3.55609	1.22384	0.107816
AArc1_1103	Membrane protein, DoxD family	0.395659	1.21218	0.562432
AArc1_2320	Pyrimidine reductase, riboflavin biosynthesis	0.920301	1.21166	0
AArc1_1843	Ribosomal protein L1	7.06383	1.20678	2.86873
AArc1_1070	Nucleotide-binding protein, UspA family	2.403	1.19193	0.368738
AArc1_2536	Acyl-CoA dehydrogenase	1.47124	1.17645	1.16596
AArc1_3384	Pyruvate/2-oxoglutarate dehydrogenase complex, dehydrogenase (E1) component, alpha subunit	2.09659	1.17645	1.16596
AArc1_2622	Thioredoxin reductase	1.60262	1.17464	0.109974
AArc1_2500	Histidine ammonia-lyase	0.704697	1.16716	0
AArc1_0049	hypothetical protein	0.266627	1.16407	0
AArc1_3257	Aldehyde:ferredoxin oxidoreductase	1.30425	1.16097	0.54505
AArc1_2950	hypothetical protein	10.1888	1.15395	3.19903
AArc1_0068	ABC-type dipeptide/oligopeptide/nickel transportsystem, permease component	0.499831	1.15168	1.01387
AArc1_0751	TRAP-type uncharacterized transport system, periplasmic component	0.907476	1.14603	0
AArc1_1533	Deoxyhypusine synthase	1.89344	1.14603	0.215762
AArc1_2851	ABC-type dipeptide/oligopeptide/nickel transportsystem, ATPase component	1.49736	1.14219	0.686742
AArc1_2910	hypothetical protein	4.11585	1.13848	1.0688
AArc1_3000	Zn-dependent protease with chaperone function	0.569895	1.13795	1.39352
AArc1_3005	hypothetical protein	0.389585	1.13611	0.258763
AArc1_1656	Phosphoenolpyruvate carboxylase	1.00919	1.13451	0.819545
AArc1_2199	Nucleotide-binding protein, UspA family	1.09986	1.12382	0.207011
AArc1_1015	RNA-binding protein	7.65697	1.11951	4.08846
AArc1_0660	Acyl-coenzyme A synthetase/AMP-(fatty) acid ligase	1.09139	1.11654	0.503827
AArc1_2586	NADH dehydrogenase subunit C/D	1.13374	1.11503	0.881827
AArc1_0650	Methylmalonyl-CoA mutase-associated GTPase MeaB family	1.10349	1.11214	0.724537
AArc1_1205	Chemotaxis protein CheC	1.35475	1.11132	1.09162
AArc1_3528	RecA-superfamily ATPase	4.94724	1.10834	0.655907
AArc1_2132	Ribosomal protein S15P	5.76975	1.10816	5.474
AArc1_1744	Nucleotide-binding protein, UspA family	2.82043	1.10667	1.86639
AArc1_1328	Arginase family enzyme	2.26171	1.10468	0.575748
AArc1_0307	Hemolysins or related protein containing CBS domains	0.55453	1.10273	0.42049
AArc1_1431	Molecular chaperone (HSP20 family)	0.958192	1.09444	0
AArc1_0980	Short-chain alcohol dehydrogenase	1.27956	1.09153	0.736082
AArc1_1181	Chemotaxis signal transduction protein	2.04352	1.08977	2.35638
AArc1_3417	Molecular chaperone (HSP20 family)	1.11816	1.08667	0.740396
AArc1_0632	Metal-dependent phosphoesterase (PHP family)	0.497297	1.07865	0.511054
AArc1_0698	Pyridoxine biosynthesis enzyme	3.12718	1.07768	1.63021
AArc1_2541	Glutamate dehydrogenase/leucine dehydrogenase	0.709115	1.07132	0.56395
AArc1_0430	Superfamily I DNA and RNA helicase	1.13579	1.0664	0.338678
AArc1_0472	ATP-dependent 26S proteasome regulatory subunit	1.05498	1.0643	0.890327
AArc1_2955	GMP synthase, PP-ATPase domain/subunit	4.96028	1.06298	3.16148
AArc1_1881	Molybdopterin-guanine dinucleotide biosynthesis protein	0.305634	1.06274	0.195469
AArc1_2037	Nucleotide-binding protein, UspA family	1.46911	1.0619	2.29537
AArc1_0568	Glutamine synthetase	1.51093	1.06168	1.25995
AArc1_3292	Methyl-accepting chemotaxis protein	1.34864	1.06129	0.312544
AArc1_1517	GTPase	0.460637	1.05921	0.21792
AArc1_2544	Acetyl-CoA carboxylase, carboxyltransferase component	0.754646	1.05892	0.577272
AArc1_0406	hypothetical protein	1.91988	1.05641	4.21152
AArc1_2127	hypothetical protein	0.168485	1.0518	0
AArc1_2287	Cation transport ATPase	0.25194	1.05072	0
AArc1_3182	Chaperonin GroEL, HSP60 family	2.687	1.04993	2.76965
AArc1_2525	Carbon monoxide dehydrogenase subunit G, CoxG	3.44513	1.04297	0.899713
AArc1_2976	Adenylosuccinate lyase	0.969668	1.04287	0.752569
AArc1_1629	hypothetical protein	0.867547	1.03957	0.815104
AArc1_2504	SAM-dependent methyltransferase	0.0304706	1.03892	0.053908
AArc1_1327	NADH dehydrogenase, FAD-containing subunit	1.67694	1.0389	0.463619
AArc1_2392	Acyl-CoA dehydrogenase	1.89244	1.02721	1.70581
AArc1_1970	hypothetical protein	2.39697	1.02425	1.79828
AArc1_2269	Sec-independent protein secretion pathway component	0.951731	1.01546	1.69312
AArc1_2034	Acyl-coenzyme A synthetase/AMP-(fatty) acid ligase	0.860816	1.01544	0.26295
AArc1_0279	Transcriptional regulator, contains HTH domain	1.98974	1.01058	0.373689
AArc1_0671	Transcriptional regulator, contains HTH domain	0.402095	1.00807	0.342861
AArc1_1674	Methylmalonyl-CoA mutase, large subunit	1.23223	1.00308	1.03074
AArc1_1988	hypothetical protein	2.15616	1.00132	0.588687
AArc1_2601	Dehydrogenase (flavoprotein)	1.73659	0.996911	2.49896
AArc1_0950	Translation initiation factor 2, beta subunit (eIF-2beta)/eIF-5 N-terminal domain	4.15624	0.996888	4.14074
AArc1_0905	hypothetical protein	1.5173	0.987399	1.4937
AArc1_1284	RNA methyltransferase, SPOUT superfamily	1.13029	0.984504	2.43567
AArc1_3162	PhoU-like domain fused to TrkA-C domain	3.05173	0.98281	0.96237
AArc1_2537	hypothetical protein	0.351309	0.98224	0.465774
AArc1_2111	Glycerol dehydrogenase	0.492875	0.981408	0.63943
AArc1_1679	Acyl-CoA synthetase (AMP-forming)	1.2109	0.970875	0.381676
AArc1_1290	Ribosomal protein L22	0.827831	0.970672	0.740396
AArc1_2090	Pheromone shutdown protein TraB, contains GTxH motif	0.500927	0.970245	0.181134
AArc1_1986	CBS domain	0.891467	0.969093	1.37791
AArc1_1945	Archaeal S-adenosylmethionine synthetase	2.43187	0.962901	0.173903
AArc1_3314	Phosphoribosylformylglycinamidine (FGAM) synthase, PurS component	1.7605	0.962832	1.22266
AArc1_2560	hypothetical protein	2.15617	0.961165	0
AArc1_2983	Acyl-CoA dehydrogenase	1.11344	0.957273	1.23204
AArc1_1746	Sugar-specific transcriptional regulator TrmB	1.05808	0.95515	0.942833
AArc1_2109	hypothetical protein	0.821022	0.954835	0.388145
AArc1_2355	Methyl-accepting chemotaxis protein	1.20566	0.954086	0.222612
AArc1_0774	Aconitase A	1.60118	0.952798	0.271701
AArc1_1997	hypothetical protein	1.23989	0.952211	0.315211
AArc1_2001	Mrp family protein, ATPase, contains iron-sulfurcluster	0.454279	0.950449	0.40641
AArc1_1747	Dehydrogenase	0	0.950406	0.0362783
AArc1_1512	Phosphotransacetylase	1.49907	0.944958	1.6831
AArc1_3143	NurA 5'-3' nuclease	0.181889	0.942294	0.438504
AArc1_2928	ABC-type multidrug transport system, permease component	0.264261	0.941886	0.376984
AArc1_0196	Archaemetzincin family protease	0.581359	0.940617	0.860388
AArc1_2102	Glycosyltransferase	0.345809	0.940214	0.0362783
AArc1_1727	Aspartate-semialdehyde dehydrogenase	1.28202	0.936145	0.944229
AArc1_0458	Archaeal/vacuolar-type H+-ATPase subunit E	1.59269	0.934227	0.847955
AArc1_2442	ATPase involved in biogenesis of archaellum	1.10577	0.931377	1.65595
AArc1_2850	ABC-type dipeptide/oligopeptide/nickel transportsystem, permease component	0.741525	0.927012	0.271701
AArc1_3112	Nucleotide-binding protein, UspA family	1.45922	0.925903	1.05446
AArc1_0836	Phytoene/squalene synthetase	1.26638	0.923923	0.878275
AArc1_2785	Formyltetrahydrofolate synthetase	0.661577	0.922585	0.366202
AArc1_0667	Enoyl-CoA hydratase/carnithine racemase	1.17849	0.914764	0.626108
AArc1_1219	hypothetical protein	0.377748	0.907106	0
AArc1_0006	Aspartokinase	1.08534	0.905047	1.58708
AArc1_0680	Siroheme synthase (precorrin-2 oxidase/ferrochelatase domain)	0.617793	0.90489	0.202316
AArc1_2498	Arginase family enzyme	1.15794	0.901391	0
AArc1_3191	ABC-type multidrug transport system, ATPase component	0.600533	0.900914	0.4314
AArc1_2458	HEAT repeats containing protein	1.8234	0.898698	0
AArc1_0168	hypothetical protein	0.640688	0.89818	0.21348
AArc1_1874	BioD-like N-terminal domain of phosphotransacetylase	2.42103	0.898159	1.14464
AArc1_2814	hypothetical protein	0.643338	0.891626	1.62234
AArc1_0254	Translation initiation factor 2, gamma subunit eIF-2 gamma, GTPase	1.57241	0.890269	1.03505
AArc1_3064	Peptidyl-prolyl cis-trans isomerase (rotamase) -cyclophilin family	0.0448098	0.88853	0
AArc1_1187	RecA-superfamily ATPase implicated in signal transduction	0.726645	0.885434	0.738361
AArc1_1701	REP element-mobilizing transposase RayT	0.184223	0.882338	0.0983028
AArc1_0919	DNA-binding transcriptional regulator, IclR family	0.447548	0.876325	0.160584
AArc1_2279	Deacylase	0.0865311	0.87269	0.239356
AArc1_2150	Small-conductance mechanosensitive channel	0.930854	0.872304	0.925079
AArc1_0178	NADP-dependent 3-hydroxy acid dehydrogenase YdfG	0.70112	0.860734	0.381676
AArc1_2738	hypothetical protein	0.686052	0.857571	1.00169
AArc1_3074	Hydroxymethylglutaryl-CoA reductase	0.606194	0.853998	0.517527
AArc1_0810	Branched-chain amino acid aminotransferase/4-amino-4-deoxychorismate lyase	2.19615	0.853027	2.36122
AArc1_2834	Molecular chaperone (HSP20 family)	0.425453	0.851379	0.0824506
AArc1_0714	hypothetical protein	0.608515	0.832804	0.473129
AArc1_1903	Translation elongation factor EF-1 alpha	5.60278	0.830364	2.7916
AArc1_2857	NH3-dependent NAD+ synthetase	0.787689	0.823516	0.685723
AArc1_1270	Glycine cleavage system protein P (pyridoxal-binding), N-terminal domain	0.836038	0.813143	0.198767
AArc1_2081	Chorismate synthase	1.26301	0.812084	1.39288
AArc1_3103	Translation initiation factor 2B subunit	0.478671	0.811361	0.220965
AArc1_2088	NAD/FAD-dependent oxidoreductase	0.38477	0.808332	0.0362783
AArc1_3229	Histones H3 and H4	1.82405	0.808036	1.75095
AArc1_0794	Fe-S oxidoreductase	0.235944	0.807788	0.334742
AArc1_1507	Diadenylate cyclase (c-di-AMP synthetase), DisA_N domain	1.30728	0.807065	1.53317
AArc1_1188	Phosphatidylserine decarboxylase	0.37751	0.80494	0.672785
AArc1_1315	Adenylate kinase	1.50476	0.804015	0.538965
AArc1_1304	Ribosomal protein L18	0.813356	0.801844	0.342861
AArc1_0286	Translation initiation factor 1 (eIF-1/SUI1)	5.41546	0.799609	6.47921
AArc1_3381	Pyruvate/2-oxoglutarate dehydrogenase complex, dihydrolipoamide dehydrogenase (E3) component	0.903846	0.785573	0.310516
AArc1_0602	Aspartate/tyrosine/aromatic aminotransferase	0.700378	0.784829	0.153611
AArc1_0461	Archaeal/vacuolar-type H+-ATPase subunit A	2.89145	0.784445	2.31593
AArc1_1775	hypothetical protein	0.238355	0.782093	0.168704
AArc1_2598	Nucleotide-binding protein, UspA family	1.27773	0.777077	0
AArc1_2231	Aryl-alcohol dehydrogenase related enzyme	1.19787	0.776578	0.258763
AArc1_3442	S-adenosylhomocysteine hydrolase	1.31321	0.766818	0.389792
AArc1_0668	Flavin-dependent oxidoreductase	1.81132	0.765509	0.174665
AArc1_1731	Dehydrogenase (flavoprotein)	1.05993	0.761779	0.406032
AArc1_0531	Coenzyme F420-dependent N5,N10-methylene tetrahydromethanopterin reductase or related flavin-dependent oxidoreductase	0.892956	0.761597	0.258763
AArc1_0737	N-terminal nucleophile hydrolase superfamily protein	0.653382	0.761485	0.517527
AArc1_2187	hypothetical protein	2.03095	0.761008	0
AArc1_0712	Selenocysteine lyase/Cysteine desulfurase	1.01274	0.755405	0.21348
AArc1_3138	O-acetylhomoserine sulfhydrylase	1.98661	0.75448	0.408441
AArc1_1457	Polysulphide reductase, NrfD	0	0.750795	0
AArc1_2497	Urocanate hydratase	0.777238	0.750389	0
AArc1_1086	Nucleotide-binding protein, UspA family	2.15046	0.746433	0.0983028
AArc1_2237	hypothetical protein	0.548115	0.746118	0.232887
AArc1_1433	Nucleotide-binding protein, UspA family	0.148104	0.74352	0.161727
AArc1_2288	Transcriptional regulator, contains HTH domain	0.0992256	0.741781	0
AArc1_3498	Glutathione synthase/glutaminyl transferase/alpha-L-glutamate ligase	0.968056	0.740086	0.821574
AArc1_0462	Archaeal/vacuolar-type H+-ATPase subunit B	3.06263	0.738774	3.20295
AArc1_1657	Acyl dehydratase	0.860287	0.733734	0.199777
AArc1_2597	Nucleotide-binding protein, UspA family	1.19787	0.733734	0.883477
AArc1_1994	Beta-methylmalyl-CoA lyase, Citrate lyase beta subunit family	5.19989	0.733555	1.36473
AArc1_2143	Tryptophan synthase beta chain	0.335382	0.733238	0.198767
AArc1_3418	Valyl-tRNA synthetase	1.03561	0.725598	0.375207
AArc1_2607	Ribosomal protein L44E	0.3884	0.720804	0.692192
AArc1_0663	Acetyl-CoA acetyltransferase/3-ketoacyl-CoA thiolase	1.54634	0.719361	0.556341
AArc1_0007	Acyl-CoA synthetase (AMP-forming)/AMP-acid ligase II	1.1774	0.714865	0.640439
AArc1_2810	3-dehydroquinate synthase	1.68427	0.714481	0.819672
AArc1_0359	Orc1/cdc6 family replication initiation protein	0.0376402	0.712609	0.0692585
AArc1_1189	ATPase of the AAA+ class, CDC48 family	1.09025	0.710956	0.934722
AArc1_0890	Ribosomal protein L15E	1.67385	0.710796	1.26794
AArc1_0699	Radical SAM superfamily enzyme	0	0.710073	0.329923
AArc1_2930	hypothetical protein	4.65184	0.708967	4.26464
AArc1_0710	Chemotaxis protein CheC	1.18516	0.706956	0.813203
AArc1_1386	RecA/RadA recombinase	0.610726	0.706727	0.298974
AArc1_3054	Acetyltransferase (GNAT) family	0.14408	0.705894	0
AArc1_1016	DNA-directed RNA polymerase, subunit Rpo4/RpoF	0.677057	0.705871	0.723772
AArc1_2118	Prolyl-tRNA synthetase	1.57272	0.705871	1.11725
AArc1_1675	Acetyltransferase (GNAT family)	1.64113	0.704037	0.129382
AArc1_2531	N-methylhydantoinase A/acetone carboxylase, betasubunit	0.805432	0.703746	0.191282
AArc1_1368	hypothetical protein	0.367047	0.702775	0
AArc1_2071	Pyruvate:ferredoxin oxidoreductase or related 2-oxoacid:ferredoxin oxidoreductase, alpha subunit and gamma	0.75502	0.702775	1.12359
AArc1_1572	Metal-dependent RNase	1.04492	0.697148	1.1279
AArc1_1064	Nucleoside-diphosphate-sugar epimerase	0.367949	0.695476	0.237579
AArc1_0396	Ribosomal protein S19E (S16A)	1.60533	0.693914	0.621032
AArc1_2760	L-lactate utilization protein LutB, contains ferredoxin domain	0.44277	0.693804	0.187603
AArc1_1239	Transcriptional regulator	0.671532	0.689079	0.336392
AArc1_2972	KaiC-like protein ATPase	0.445576	0.688695	0.452836
AArc1_1241	Succinyl-CoA synthetase, alpha subunit	1.18286	0.680946	1.43981
AArc1_1158	CRISPR-associated protein Cas7/Csc2	2.7873	0.679434	1.42967
AArc1_3046	Gamma-glutamyl phosphate reductase	0.70658	0.678189	0
AArc1_1172	Ribosomal protein L24E	0.647948	0.678007	0.899203
AArc1_0812	4-aminobutyrate aminotransferase or related aminotransferase	0.646291	0.675813	0.610249
AArc1_1544	16S rRNA C967 or C1407 C5-methylase, RsmB/RsmF family	0.393867	0.674279	0.233903
AArc1_0983	Lactaldehyde dehydrogenase, Succinate semialdehyde dehydrogenase	0.712261	0.672133	0.232887
AArc1_2733	Prefoldin, chaperonin cofactor	2.80887	0.671815	0.247343
AArc1_0339	Sensory protein; contains PAS, HAMP and Methyl-accepting chemotaxis-like domain	0.501546	0.670823	0.259398
AArc1_0549	Transcriptional regulator, contains HTH domain	0.725221	0.66872	0
AArc1_1083	Thymidine phosphorylase	0.535839	0.666346	0.141685
AArc1_2085	hypothetical protein	0.106202	0.664538	0
AArc1_3403	Cell division GTPase	0.846464	0.664538	0.14232
AArc1_0298	GTP-binding protein EngB	0.583615	0.661736	0.265232
AArc1_0745	Transcriptional regulator, contains HTH domain	0	0.661736	0.439898
AArc1_1105	ABC-type multidrug transport system, ATPase component	0.0617083	0.658416	0.232887
AArc1_1633	Electron transfer flavoprotein, beta subunit	0.133416	0.655589	2.04347
AArc1_2244	Metal-dependent hydrolase of the beta-lactamase superfamily II	0.224886	0.65324	0
AArc1_0069	ABC-type transport system, periplasmic component	0.330321	0.652043	0.54911
AArc1_1616	Enolase	0.868314	0.650392	0.517527
AArc1_2129	NosL family protein	0.184584	0.64992	0.947025
AArc1_0363	ABC-type trehalose transport system, periplasmiccomponent	0.316162	0.649533	0.181134
AArc1_1308	Preprotein translocase subunit SecY	0.55994	0.649104	1.34709
AArc1_1207	Methylase of chemotaxis methyl-accepting protein	0.682422	0.647814	0.254323
AArc1_2315	Periplasmic DMSO/TMAO reductase YedYZ	0.239574	0.647117	0
AArc1_0262	hypothetical protein	0.196015	0.646662	0
AArc1_0019	FMN-dependent dehydrogenase, includes L-lactate dehydrogenase and type II isopentenyl diphosphate isomerase	0.646123	0.643952	0.433429
AArc1_0141	Alkylhydroperoxidase family enzyme	1.12519	0.643952	0
AArc1_2630	Alpha/beta superfamily hydrolase	0.525175	0.643749	0.394614
AArc1_1817	Transcription initiation factor TFIIB	1.05611	0.641309	1.25386
AArc1_3420	Membrane associated Fe-S oxidoreductase	0.46386	0.641195	1.10469
AArc1_0066	ABC-type dipeptide/oligopeptide/nickel transportsystem, ATPase component	1.05255	0.641104	0.631558
AArc1_0541	hypothetical protein	0.753227	0.640856	0.718068
AArc1_1271	Glycine cleavage system protein P (pyridoxal-binding), C-terminal domain	1.42219	0.637467	0.704114
AArc1_1342	Amino acid transporter	0.550888	0.636088	0.390935
AArc1_1317	OxaA/SpoJ/YidC translocase/secretase	0.459824	0.631342	0.511058
AArc1_2052	Glutamine synthetase	0.776799	0.630529	1.08034
AArc1_2621	Phosphopantothenoylcysteine synthetase/decarboxylase	0.755897	0.628473	0.0348816
AArc1_2632	Methylmalonyl-CoA mutase, C-terminal domain/subunit (cobalamin-binding)	0.72961	0.622281	0.828043
AArc1_0881	RIO-like serine/threonine protein kinase fused to N-terminal HTH domain	0.338877	0.619431	0.394614
AArc1_0404	Chlorite dismutase	1.15136	0.619185	2.0526
AArc1_1100	Cytochrome c peroxidase	0.298091	0.616089	0.087904
AArc1_0867	Alpha/beta superfamily hydrolase	0.875315	0.61507	0.743053
AArc1_2995	Dihydrodipicolinate reductase	1.05088	0.611545	0.536934
AArc1_1248	ATPase involved in DNA replication HolB, large subunit	0.671532	0.611524	0.668598
AArc1_1264	hypothetical protein	1.05993	0.611297	1.667
AArc1_2532	N-methylhydantoinase B/acetone carboxylase, alpha subunit	1.10596	0.609625	0.21348
AArc1_0171	hypothetical protein	2.63539	0.606801	0
AArc1_3275	Glyceraldehyde-3-phosphate dehydrogenase/erythrose-4-phosphate dehydrogenase	2.27601	0.606145	1.15073
AArc1_2952	Translation initiation factor 2	1.26074	0.603705	0.839587
AArc1_3019	Metal-dependent amidase/aminoacylase/carboxypeptidase	2.12358	0.602193	0.52184
AArc1_1113	Protoporphyrinogen oxidase	0.16401	0.600609	0.36696
AArc1_1907	hypothetical protein	2.40397	0.600609	0.459305
AArc1_2253	Chemotaxis protein CheC, inhibitor of MCP methylation	0.257723	0.600609	0
AArc1_2846	Nucleotide-binding protein, UspA family	1.03452	0.600609	0.459305
AArc1_2631	hypothetical protein	1.208	0.599233	1.3736
AArc1_0994	Thioredoxin reductase	0.262165	0.597513	0.0711599
AArc1_1278	Phosphate uptake regulator	0.743925	0.595073	0.640061
AArc1_3129	hypothetical protein	1.01529	0.59338	0.502814
AArc1_3413	Methyl-accepting chemotaxis protein	0.585801	0.591321	0.458543
AArc1_1751	ABC-type transport system, periplasmic component	0.324932	0.583572	0.12342
AArc1_2933	Nucleoside-diphosphate-sugar epimerase	3.07453	0.580498	0
AArc1_0858	Toxic component of toxin-antitoxin system, dsRBD-like fold, HicA family	0.24018	0.580183	0
AArc1_0480	Metal-dependent hydrolase of the beta-lactamase superfamily	0.221424	0.574666	0
AArc1_2226	20S proteasome, beta subunit	1.44477	0.574666	0.486959
AArc1_2099	Methyl-accepting chemotaxis protein	0.68542	0.573807	0
AArc1_0886	hypothetical protein	0.0215087	0.573628	0
AArc1_3132	TrkA, K+ transport system, NAD-binding component	0.979204	0.572159	1.36498
AArc1_0397	Thiamine monophosphate kinase	0.395672	0.566554	0
AArc1_2977	Acyl-CoA synthetase (AMP-forming)/AMP-acid ligase II	1.4491	0.56409	1.03835
AArc1_0944	Histidinol-phosphate/aromatic aminotransferase	0.06323	0.563706	0
AArc1_0454	SAM-dependent methyltransferase	0.577954	0.563458	0.886264
AArc1_1609	DNA-directed RNA polymerase subunit D	2.59718	0.562239	1.11053
AArc1_3216	Zn finger domain containing protein	0.0580784	0.560362	0
AArc1_3455	ASCH domain containing protein	1.75276	0.559394	0.265232
AArc1_0765	Glycine/D-amino acid oxidase (deaminating)	0.567516	0.556047	0.470088
AArc1_2783	Methionyl-tRNA synthetase	0.580198	0.555594	0.508394
AArc1_2457	Component of chemotaxis system associated with archaellum, contains CheF-like and HTH domain	0.6021	0.55417	1.28329
AArc1_1676	Aldehyde:ferredoxin oxidoreductase	0.776303	0.552475	0.56281
AArc1_2852	ABC-type oligopeptide transport system, ATPase component	1.07655	0.551392	0.589702
AArc1_1298	Ribosomal protein L5	2.19208	0.551074	1.61652
AArc1_0959	Carbon starvation protein	0.401397	0.550283	0.166673
AArc1_0159	Leucyl aminopeptidase (aminopeptidase T)	0.826851	0.546507	0.445354
AArc1_2994	Tetrahydrodipicolinate N-succinyltransferase	1.38264	0.54468	0.260792
AArc1_2147	ABC-type transport system, periplasmic component	0.230251	0.544115	0
AArc1_3267	Succinate dehydrogenase/fumarate reductase, flavoprotein subunit	0.0238876	0.542893	1.16976
AArc1_1602	RNA 3'-P ligase, RtcB family protein	0.206904	0.542195	0.193438
AArc1_1632	Electron transfer flavoprotein, alpha and beta subunits	0.149548	0.541787	1.13209
AArc1_2800	Membrane protein	0.635233	0.541787	0
AArc1_1198	Amino acid transporter	0.574189	0.540725	0.713501
AArc1_1306	Ribosomal protein L30	0.700313	0.538779	0.850878
AArc1_1222	hypothetical protein	0.550798	0.535595	0.370391
AArc1_0532	hypothetical protein	0	0.532566	0
AArc1_2584	NADH dehydrogenase subunit A	0.268613	0.531142	0.840981
AArc1_1859	Pheromone shutdown protein TraB, contains GTxH motif	0.436749	0.530939	0.82576
AArc1_0058	hypothetical protein	0.246833	0.529222	0
AArc1_1788	Cell division ATPase FtsA	1.1652	0.526307	1.01095
AArc1_2424	hypothetical protein	0.323061	0.526307	1.43791
AArc1_3161	Seryl-tRNA synthetase	1.55549	0.526171	0.478712
AArc1_1787	Uncharacterized membrane protein	0.565543	0.525427	0.56281
AArc1_0360	ABC-type spermidine/putrescine transport system,ATPase component	1.73378	0.525336	0.611776
AArc1_2499	Imidazolonepropionase	0.670945	0.524862	0
AArc1_2792	hypothetical protein	0.62415	0.523211	0.426702
AArc1_1049	Nucleotide-binding protein, UspA family	0.347297	0.521675	1.10723
AArc1_1705	Nucleotide-binding protein, UspA family	17.2478	0.520115	0.414021
AArc1_0706	NAD(FAD)-dependent dehydrogenase	0.707831	0.517654	0.324343
AArc1_0308	hypothetical protein	0.141566	0.517019	0.185702
AArc1_1808	Dihydroxynaphthoic acid synthase	1.9711	0.515235	0.803944
AArc1_1723	hypothetical protein	0.452835	0.512907	0
AArc1_0952	SAM-dependent methyltransferase	0.0580784	0.512862	0.103505
AArc1_2608	hypothetical protein	3.82175	0.51284	3.99472
AArc1_1973	RNase P/RNase MRP subunit POP5	0.284022	0.510961	0.976832
AArc1_3448	Cation transport ATPase	0.160651	0.510601	0.200542
AArc1_0463	Acyl-CoA synthetase (AMP-forming)/AMP-acid ligase II	0.778637	0.510059	0.856201
AArc1_1838	NADH:flavin oxidoreductase	1.06993	0.508884	0
AArc1_2605	Translation initiation factor 2, alpha subunit (eIF-2alpha)	1.57872	0.507732	0.857982
AArc1_3382	Pyruvate/2-oxoglutarate dehydrogenase complex, dihydrolipoamide acyltransferase (E2) component	1.14139	0.507665	0.442945
AArc1_2203	Nucleotide-binding protein, UspA family	3.03281	0.505563	1.65914
AArc1_0815	hypothetical protein	0.141566	0.504724	0.509664
AArc1_1067	Nucleotide-binding protein, UspA family	1.23499	0.50242	0.6242
AArc1_2276	Succinate dehydrogenase/fumarate reductase, Fe-Sprotein subunit	2.03639	0.501518	2.31567
AArc1_1902	Homoserine dehydrogenase	2.09241	0.500884	1.02972
AArc1_1528	IMP dehydrogenase/GMP reductase	2.35479	0.500342	2.05514
AArc1_2035	hypothetical protein	0.116157	0.499801	0
AArc1_1957	Thymidylate synthase	0.294473	0.498806	0.0761054
AArc1_1641	Phosphate uptake regulator	1.05954	0.498444	0.489873
AArc1_3321	ba3-type terminal oxidase subunit CbaD	0.584414	0.498444	0
AArc1_3492	hypothetical protein	0.231141	0.498444	0
AArc1_3058	hypothetical protein	0.110193	0.497857	0
AArc1_1058	ba3-type terminal oxidase subunit CbaE	0.805838	0.496634	0
AArc1_1301	Ribosomal protein L6P	2.00008	0.495889	0.704625
AArc1_2418	Nucleotide-binding protein, UspA family	0.843782	0.495799	0.194072
AArc1_3472	hypothetical protein	0.580784	0.495348	0
AArc1_1203	Chemotaxis system associated with archaellum	0.284428	0.492908	0.304047
AArc1_3519	Nucleotide-binding protein, UspA family	5.58393	0.492707	2.53588
AArc1_0379	Phosphoglycerate dehydrogenase or related dehydrogenase	1.24326	0.491889	0.821574
AArc1_1911	hypothetical protein	0.983335	0.491102	1.3169
AArc1_3094	hypothetical protein	0.275873	0.489156	0.135851
AArc1_3189	Oxyanion-translocating ATPase	0.10096	0.48606	0
AArc1_2757	Fe-S oxidoreductase	0.399289	0.483913	0.546193
AArc1_3499	Acetylglutamate semialdehyde dehydrogenase	0.930268	0.482783	1.18511
AArc1_1936	Mevalonate pyrophosphate decarboxylase	0.716161	0.481268	0.795697
AArc1_1888	hypothetical protein	0.438689	0.47989	0.314573
AArc1_0972	Acetyl-CoA acetyltransferase	0.40063	0.477383	0.523996
AArc1_1068	Nucleotide-binding protein, UspA family	1.24782	0.477225	1.255
AArc1_0648	Mesaconyl-CoA hydratase (Acyl dehydratase family)	0.36662	0.476772	0.168196
AArc1_1157	CRISPR-associated protein Cas5/Csc1	0.428328	0.476772	0.470723
AArc1_3300	Phosphoribosylaminoimidazole-succinocarboxamide synthase	1.05092	0.476591	0.356939
AArc1_2480	Cysteine desulfurase activator ATPase	1.83719	0.473815	0.625977
AArc1_0738	hypothetical protein	6.57321	0.473676	3.4966
AArc1_2169	Transcriptional regulator, MarR family	0.0661504	0.473676	0
AArc1_2599	Short-chain alcohol dehydrogenase	0.369134	0.473676	0.305821
AArc1_0207	Nucleotide-binding protein, UspA family	2.44165	0.472229	0.452836
AArc1_2592	NADH dehydrogenase subunit L	0.245041	0.472162	0.605558
AArc1_1437	Transcription factor MBF1	1.00864	0.471644	0
AArc1_0065	ABC-type oligopeptide transport system, ATPase component	0.655716	0.468546	0.181134
AArc1_3025	Dehydrogenase (flavoprotein)	0.0792262	0.46622	0
AArc1_3124	L-alanine-DL-glutamate epimerase	0.951112	0.463778	0.64881
AArc1_1757	Cdc6-related protein, AAA superfamily ATPase	1.39279	0.46145	0.938017
AArc1_0567	Ribonuclease BN family enzyme	0.282095	0.461429	0.710456
AArc1_1650	hypothetical protein	0	0.461293	0.114158
AArc1_1975	Ribosome maturation protein Sdo1	1.9245	0.461293	0.305444
AArc1_3251	Lipoate-protein ligase A	0.396426	0.460591	0.183036
AArc1_1842	Ribosomal protein L10	1.0563	0.458197	0.380663
AArc1_0326	ATPase involved in DNA replication HolB, small subunit	0.382436	0.457405	0.478712
AArc1_0324	Acyl-CoA hydrolase	0.627973	0.455597	0.306332
AArc1_1924	ATPase involved in archaellum/pili biosynthesis	0.0884137	0.453925	0.207519
AArc1_0106	Zn-dependent protease with chaperone function	0.529966	0.452005	0.59833
AArc1_0361	ABC-type sugar transport system, permease component	0.371501	0.448909	1.39732
AArc1_0686	DNA primase	0.617083	0.447642	0.555325
AArc1_0067	ABC-type dipeptide/oligopeptide/nickel transportsystem, permease component	0.41869	0.447394	0.828043
AArc1_0669	DNA-binding transcriptional regulator, IclR family	1.26255	0.445813	0.523996
AArc1_0796	Glycerol-3-phosphate dehydrogenase	0.352687	0.445157	0.358336
AArc1_3107	Uridine phosphorylase	0.936515	0.444683	0.575748
AArc1_2981	hypothetical protein	0.603466	0.444074	0
AArc1_2105	Dipeptidyl aminopeptidase/acylaminoacyl-peptidase	0.68718	0.44396	0.077629
AArc1_0393	Histidyl-tRNA synthetase	0.782853	0.442853	0.387256
AArc1_2042	hypothetical protein	0.612461	0.442784	1.09607
AArc1_1484	Transcriptional regulator	0.313242	0.442717	0.452836
AArc1_2043	hypothetical protein	0.253687	0.441453	0.898441
AArc1_2821	Glycosyl transferase family 2	0.246833	0.440365	0.155007
AArc1_2761	Acyl-coenzyme A synthetase/AMP-(fatty) acid ligase	0.493667	0.438379	0.155258
AArc1_1244	Ribulose 1,5-bisphosphate carboxylase, large subunit	1.37772	0.438152	0.838315
AArc1_3298	Methyl-accepting chemotaxis protein	0.908534	0.437632	0
AArc1_2149	RNA-binding protein containing KH domain	3.26188	0.436525	0.3558
AArc1_0703	Methyl-accepting chemotaxis protein	0.74874	0.435576	0.28464
AArc1_2749	Short-chain alcohol dehydrogenase	0.951034	0.432797	0.795697
AArc1_0573	Ribosomal protein S6E/S10	1.70968	0.43124	0.219949
AArc1_1259	Glycine cleavage system T protein (aminomethyltransferase)	1.03086	0.429611	0.148789
AArc1_3428	hypothetical protein	0.493667	0.428754	0.122913
AArc1_3147	Acyl-CoA synthetase (AMP-forming)/AMP-acid ligase II	0.90168	0.427576	1.23686
AArc1_0464	hypothetical protein	0.214164	0.427419	0
AArc1_0224	Acetyltransferase (GNAT) family	0.800416	0.424888	0.135851
AArc1_3469	hypothetical protein	0.283132	0.424142	0
AArc1_0433	Transcriptional regulator	1.16883	0.423779	0.685723
AArc1_2885	Signal transduction histidine kinase, contains PAS domains	1.06047	0.422627	0.407552
AArc1_2579	Aspartate/tyrosine/aromatic aminotransferase	1.4787	0.41899	0.903773
AArc1_2068	DNA-binding transcriptional regulator, Lrp family	1.43897	0.418083	1.27112
AArc1_3270	Zn-dependent protease fused to CBS domain	0.422049	0.41795	0.34768
AArc1_2568	Calcineurin family phosphoesterase	0.22989	0.415419	0.451947
AArc1_2228	hypothetical protein	0.972814	0.415259	0.839209
AArc1_1011	hypothetical protein	0.382448	0.414854	0.21348
AArc1_2041	Ser/Thr protein kinase	0.697257	0.41411	0.843517
AArc1_2126	CBS domain	1.92782	0.411758	0.349835
AArc1_3051	Short-chain alcohol dehydrogenase	0.340083	0.410584	0
AArc1_0226	ATPase of the AAA+ class	0.659695	0.409113	1.11078
AArc1_1495	NAD(P)H-hydrate repair enzyme Nnr, NAD(P)H-hydrate dehydratase domain	0.839197	0.402539	0.258763
AArc1_3496	Argininosuccinate synthase	0.883182	0.402265	0.639297
AArc1_3336	hypothetical protein	0.810932	0.399555	0
AArc1_0948	Cobalamin biosynthesis protein CobD/CbiB	0.0233011	0.399374	0
AArc1_3119	Transcriptional regulator, ArsR family	0.302881	0.399374	0.128623
AArc1_1931	N-methylhydantoinase A/acetone carboxylase, betasubunit	1.47258	0.395036	0.789228
AArc1_1332	Type IIA topoisomerase (DNA gyrase/topo II, topoisomerase IV), A subunit	1.12279	0.39438	0.261553
AArc1_3114	Peroxiredoxin	0.707039	0.393294	0.0857486
AArc1_0016	3-hydroxyacyl-CoA dehydrogenase, some fused to Enoyl-CoA hydratase	1.03452	0.392076	1.06816
AArc1_1199	hypothetical protein	0.286762	0.391556	0
AArc1_2205	Catalase (peroxidase I)	0.555375	0.388097	0.435584
AArc1_1622	hypothetical protein	0.425937	0.388073	0
AArc1_3133	Lrp/AsnC family C-terminal domain	0.620713	0.388073	1.10621
AArc1_1737	Histidinol dehydrogenase	0.617083	0.38699	0.200542
AArc1_2158	KaiC-like protein ATPase	0.551507	0.385929	0
AArc1_1867	hypothetical protein	0.0555641	0.383895	0
AArc1_2587	NADH dehydrogenase subunit H	0.257723	0.380076	0.459305
AArc1_1739	Flavin-binding protein dodecin	1.44107	0.379806	0.225145
AArc1_2947	Glucose-6-phosphate isomerase	0.80816	0.379737	0.571438
AArc1_0690	hypothetical protein	0.39036	0.378404	0
AArc1_1918	Adenylosuccinate synthase	2.80546	0.378268	2.09408
AArc1_1174	Ribosomal protein L7AE	0.648211	0.377727	0.817003
AArc1_0607	hypothetical protein	0.185789	0.377703	0.168196
AArc1_1088	Nucleotide-binding protein, UspA family	0.19421	0.377703	0
AArc1_1176	Short-chain dehydrogenase	0.49849	0.376391	0.109974
AArc1_1334	Phytoene dehydrogenase	0.0217794	0.3761	0.0840981
AArc1_1109	Periplasmic DMSO/TMAO reductase YedYZ	0.232043	0.374268	0.135216
AArc1_1766	Signal recognition particle 19 kDa protein	1.06695	0.373502	1.41026
AArc1_1811	Acyl-CoA synthetase	0.0724176	0.371489	0.0781369
AArc1_2049	Short-chain alcohol dehydrogenase	0.305486	0.36977	0.103505
AArc1_0416	FleN family ATPase involved in flagellar biosynthesis	1.32938	0.3695	0.886264
AArc1_3461	Hydroxyethylthiazole kinase, sugar kinase family	0.787689	0.3695	0.159572
AArc1_0963	WD40/PQQ-like beta propeller repeat containing protein	0.127047	0.368258	0
AArc1_1333	Type IIA topoisomerase (DNA gyrase/topo II, topoisomerase IV), B subunit	1.2234	0.367895	0.76259
AArc1_0409	Glycine cleavage system T protein (aminomethyltransferase)	0.823221	0.366946	0.282357
AArc1_0841	Short-chain alcohol dehydrogenase	1.31765	0.366855	0
AArc1_0657	Sodium:solute symporter	0.221424	0.366743	0.233522
AArc1_1854	hypothetical protein	0.297652	0.366674	0
AArc1_3497	Argininosuccinate lyase	0.444899	0.365772	0.206376
AArc1_1534	Glutaredoxin-related protein	0.228019	0.364439	0.117329
AArc1_2265	Acyl-CoA dehydrogenase	0.254171	0.364122	0.48315
AArc1_0088	Thioredoxin superfamily protein	0.0537717	0.363852	0
AArc1_1743	Nucleotide-binding protein, UspA family	0.336453	0.363852	0.224266
AArc1_0939	hypothetical protein	0.159129	0.363129	0.0329802
AArc1_1730	Phosphoglycerate dehydrogenase	0.798418	0.36281	0.34933
AArc1_0658	hypothetical protein	0.08245	0.362407	0
AArc1_2960	NADPH:quinone reductase	1.28474	0.362223	1.01742
AArc1_1175	tRNA(Met) C34 N-acetyltransferase TmcA	0.0181495	0.361095	0
AArc1_1665	Ferredoxin	0.123417	0.356957	0.112133
AArc1_3512	Alpha/beta superfamily hydrolase	0.25831	0.356031	0
AArc1_2097	ABC-type phosphate transport system, permease component	1.06177	0.354517	0
AArc1_0064	hypothetical protein	0	0.354176	0
AArc1_3001	hypothetical protein	0.511816	0.353682	0.484423
AArc1_1242	Nucleotide-binding protein, UspA family	0.987333	0.350586	0.0791526
AArc1_1014	16S rRNA A1518 and A1519 N6-dimethyltransferase RsmA/KsgA/DIM1	0.637399	0.349117	0.22984
AArc1_3318	Cation transport ATPase	0.394306	0.347557	0.103505
AArc1_0301	GTP-binding protein, GTP1/Obg family	0.980074	0.34749	0.912271
AArc1_0417	Peptide chain release factor eRF1	1.07604	0.346178	0.933709
AArc1_0746	Methyl-accepting chemotaxis protein	0.504556	0.345162	0
AArc1_2519	Inorganic polyphosphate/ATP-NAD kinase	0.492539	0.343648	0
AArc1_0825	Orotate phosphoribosyltransferase	1.47438	0.343061	0.588687
AArc1_3302	Acetamidase/formamidase	0.308542	0.341117	0.276523
AArc1_1925	Pilus assembly protein TadC	0.0215087	0.339738	0.206122
AArc1_2481	Cysteine desulfurase activator SufB	0.794949	0.339557	0.700816
AArc1_1195	Glutamyl-tRNA synthetase	0.223487	0.338698	0.544165
AArc1_1834	Aspartate/tyrosine/aromatic aminotransferase	0.650384	0.338653	0.517527
AArc1_1485	DNA topoisomerase VI, subunit B	0.763124	0.337456	0.0964014
AArc1_3323	Heme/copper-type cytochrome/quinol oxidase, subunit 1	0.37653	0.337456	0.478712
AArc1_1976	GTP-binding protein protease modulator	1.06386	0.335128	0.438504
AArc1_2628	Pterin-4a-carbinolamine dehydratase	0.409785	0.334768	0.226418
AArc1_1660	K+ transport system, NAD-binding component fusedto Ion channel	0.276582	0.332688	0.528056
AArc1_2796	Saccharopine dehydrogenase	0.0197163	0.33244	0
AArc1_1491	hypothetical protein	0.3884	0.331264	0.407552
AArc1_0442	Electron transfer flavoprotein, alpha subunit	1.44745	0.331152	0
AArc1_1955	Aconitase A	1.06756	0.329885	0.958694
AArc1_1941	Zn-dependent amino- or carboxypeptidase, M28 family	1.60418	0.328936	0.187603
AArc1_1502	Acyl dehydratase	2.53329	0.328168	0.205236
AArc1_1506	Small-conductance mechanosensitive channel	0.660642	0.32672	0.619638
AArc1_1267	Sulfite exporter TauE/SafE	0.239032	0.325072	0.34933
AArc1_2433	Multisubunit Na+/H+ antiporter, MnhG subunit	0.270011	0.325072	0.136356
AArc1_3212	Cdc6-related protein, AAA superfamily ATPase	0.915129	0.325072	1.24853
AArc1_2270	Peroxiredoxin	0.37751	0.321976	0.174665
AArc1_0854	Glycosyl transferase family 2	0.444267	0.321096	0.614563
AArc1_0489	Serine acetyltransferase	0.105267	0.319603	0.187603
AArc1_0426	Ribonuclease G and E	0.297336	0.319536	0.141685
AArc1_0986	hypothetical protein	0.661442	0.319536	0.245825
AArc1_0467	hypothetical protein	0	0.31888	0
AArc1_2301	Creatinine amidohydrolase/Fe(II)-dependent formamide hydrolase	0	0.31888	0.174795
AArc1_0082	Porphobilinogen deaminase	1.64622	0.318179	0.0646908
AArc1_2583	Phosphoribosylcarboxyaminoimidazole (NCAIR) mutase	1.29952	0.317141	0.56395
AArc1_0026	Phosphomannomutase	0.958971	0.316779	0.296816
AArc1_1586	hypothetical protein	4.18254	0.315784	1.77811
AArc1_3414	Prephenate dehydratase	1.90207	0.315784	1.22202
AArc1_0184	ATPase (PilT family)	1.01324	0.314768	0.793288
AArc1_1185	Chemotaxis protein histidine kinase	0.829738	0.312982	0.932437
AArc1_3109	hypothetical protein	0.614536	0.312913	0.278171
AArc1_1340	Fibrillarin-like rRNA methylase	0.508186	0.312688	0.122913
AArc1_2250	Chemotaxis response regulator	0	0.311627	0
AArc1_1977	Acetyl-CoA acetyltransferase	0.831248	0.309592	0.713501
AArc1_2482	Cysteine desulfurase activator SufB	0.824472	0.307264	0.47351
AArc1_0575	Geranylgeranyl pyrophosphate synthase	0.135738	0.307107	0
AArc1_0010	ABC-type thiamine transport system, periplasmic component	0.202914	0.306496	0.0646908
AArc1_0313	ABC-type amino acid transport system, permease component	0.0686523	0.306496	0.265232
AArc1_2061	Sulfite exporter TauE/SafE	0.0849192	0.306496	0
AArc1_0922	TRAP-type uncharacterized transport system, fused permease component	0.0943775	0.306203	0.168196
AArc1_0041	Replicative superfamily II helicase	0.157427	0.306182	0.309122
AArc1_2137	tRNA(Glu) U13 pseudouridine synthase TruD	0.424292	0.306158	0.116443
AArc1_3061	Short-chain alcohol dehydrogenase	0.297652	0.304982	0.29301
AArc1_1098	hypothetical protein	0.0798578	0.304102	0
AArc1_2636	SAM-dependent methyltransferase	0.527419	0.304102	0.316985
AArc1_0256	DNA-directed RNA polymerase, subunit E'/Rpb7	0.842834	0.302768	0.523996
AArc1_1104	ABC-type transport system involved in cytochromec biogenesis, permease component	0.0653382	0.300305	0.627501
AArc1_2555	Alanine dehydrogenase/(1)-pyrroline-2-carboxylate reductase ProC	0.849397	0.297502	0.0840981
AArc1_0400	Molybdopterin converting factor, large subunit	1.37639	0.297209	1.12651
AArc1_3509	hypothetical protein	0.314132	0.297209	0.541755
AArc1_1462	Formate dehydrogenase, cytochrome b556 subunit	0	0.296937	0.819926
AArc1_3511	Acetylornithine deacetylase/Succinyl-diaminopimelate desuccinylase	0.408793	0.296214	0.122913
AArc1_1946	tRNA S(4)U 4-thiouridine synthase	0.173604	0.295243	0
AArc1_1835	DNA-binding transcriptional regulator, Lrp family	1.05063	0.294113	0.490892
AArc1_0778	hypothetical protein	0.421069	0.293796	1.22863
AArc1_2275	Succinate dehydrogenase/fumarate reductase, flavoprotein subunit	1.92198	0.29339	0.879795
AArc1_0752	TRAP-type uncharacterized transport system, fused permease component	0.192024	0.293163	0
AArc1_0223	hypothetical protein	0	0.291017	0
AArc1_1984	Acetyltransferase (GNAT) family	0.61936	0.291017	0.0824506
AArc1_2444	hypothetical protein	0.298768	0.290857	0.122913
AArc1_2067	Lipid binding protein	1.05834	0.290702	0.963379
AArc1_1818	Alpha/beta superfamily hydrolase	0	0.290454	0.0840981
AArc1_0966	Nucleotide-binding protein, UspA family	0.446478	0.289142	0
AArc1_2553	2-amino-3,7-dideoxy-D-threo-hept-6-ulosonic acidsynthase, DhnA-aldolase family	1.12107	0.289142	0.703353
AArc1_1740	Serine-pyruvate aminotransferase/archaeal aspartate aminotransferase	0.583286	0.289051	0.447382
AArc1_3139	hypothetical protein	0.666495	0.287921	0
AArc1_3237	hypothetical protein	0.211695	0.287694	0
AArc1_1412	ABC-type dipeptide/oligopeptide/nickel transportsystem, periplasmic component	0.570301	0.285707	0
AArc1_1514	Methenyltetrahydromethanopterin cyclohydrolase	0.565543	0.284078	0.181134
AArc1_3181	Alanine dehydrogenase/(1)-pyrroline-2-carboxylate reductase ProC	1.60402	0.283356	0.168196
AArc1_1226	DNA structure-specific ATPase involved in suppression of recombination, MutS family	0.692048	0.281729	0.439898
AArc1_1889	hypothetical protein	0.167214	0.281729	0
AArc1_1968	Glycine/serine hydroxymethyltransferase	1.64368	0.281729	1.95189
AArc1_3012	hypothetical protein	0.163108	0.281729	0
AArc1_0820	Phosphoglycerate dehydrogenase	0.336285	0.281436	0.33525
AArc1_3408	Phenylalanyl-tRNA synthetase beta subunit	1.02559	0.280284	0.555579
AArc1_0627	Membrane associated serine protease	0.207356	0.278633	0
AArc1_0855	Dolichol phosphate-mannose mannosyltransferase	0.326195	0.278588	0.3421
AArc1_1982	hypothetical protein	0	0.275993	0
AArc1_1426	Orotidine-5'-phosphate decarboxylase	0.465788	0.275537	0.297578
AArc1_2563	Na+/proline symporter	0.326014	0.275537	0
AArc1_3454	Translation initiation factor 6 (eIF-6)	0.896586	0.274881	0
AArc1_2262	Pilus assembly protein TadC	0.0952675	0.274588	0.278678
AArc1_1952	RecA-superfamily ATPase implicated in signal transduction	0.846386	0.273527	0.176567
AArc1_1169	Superoxide dismutase	0.60676	0.272668	0.380282
AArc1_0411	Threonine synthase and cysteate synthase	0.285376	0.272441	0.110736
AArc1_2064	ABC-family transporter	0.0573565	0.271831	0.0970362
AArc1_3273	Glutathione synthase/glutaminyl transferase/alpha-L-glutamate ligase	0.371501	0.271425	0.0461723
AArc1_0779	hypothetical protein	0.0519793	0.269663	0
AArc1_0474	Zn-dependent amino- or carboxypeptidase, M28 family	0.19341	0.269164	0.0802922
AArc1_0617	Acetamidase/formamidase	0.279999	0.268329	0
AArc1_3284	DNA-directed RNA polymerase subunit H	0.823697	0.267919	0
AArc1_1272	hypothetical protein	0	0.267652	0
AArc1_1630	Ferredoxin	0	0.26713	0.750414
AArc1_0355	Peptidase A24A, prepilin type IV	0.24459	0.266385	0.123801
AArc1_1875	hypothetical protein	0.718721	0.263993	1.28088
AArc1_0200	Cell division GTPase	0.554879	0.263154	0.3558
AArc1_1376	Zn finger protein	0.308542	0.263154	0.280332
AArc1_2353	HerA helicase	0.206904	0.262634	0.161219
AArc1_0074	Ketopantoate reductase	0.0250935	0.262114	0
AArc1_0666	Acyl-CoA:acetate/3-ketoacid CoA transferase	0.713602	0.26121	0.368738
AArc1_0625	Molybdopterin biosynthesis enzyme	0.689681	0.260714	0.194072
AArc1_1034	CoA-dependent NAD(P)H Sulfur Oxidoreductase	0.36662	0.260692	0.599469
AArc1_0112	DNA polymerase sliding clamp subunit (PCNA homolog)	1.09535	0.260058	0.970362
AArc1_2211	Alpha/beta superfamily hydrolase	0.807413	0.259223	0
AArc1_1503	Phosphomannomutase	0.621771	0.257367	0.163759
AArc1_3032	Thioredoxin domain protein	0.286762	0.257188	0.0896784
AArc1_0544	Ribosomal protein L37E	0.301282	0.256962	0
AArc1_1253	Transcriptional regulator containing HTH domain,ArsR family	1.06453	0.256962	0
AArc1_2606	Ribosomal protein S27E	0.301282	0.256962	0.536934
AArc1_3165	Cation transporter	0.181495	0.256962	0.802166
AArc1_0834	hypothetical protein	0.339012	0.25694	0.314576
AArc1_1499	Poly(R)-hydroxyalkanoic acid synthase, class III, PhaE subunit	3.81503	0.256127	0.323454
AArc1_0664	3-hydroxyacyl-CoA dehydrogenase	1.02622	0.254159	0.377108
AArc1_0651	Methylmalonyl-CoA mutase, C-terminal domain/subunit (cobalamin-binding)	0.297652	0.253866	0.226418
AArc1_1110	ABC-type transport system involved in cytochromec biogenesis, permease component	0.127047	0.253866	0.103505
AArc1_0628	hypothetical protein	0.164371	0.253708	0.431648
AArc1_0093	Zn-dependent alcohol dehydrogenase	0.264983	0.252668	0.0761054
AArc1_0373	Phosphomannomutase	1.31126	0.252511	0.901869
AArc1_1932	N-methylhydantoinase B/acetone carboxylase, alpha subunit	0.73112	0.251879	0.291109
AArc1_3125	Aspartate/tyrosine/aromatic aminotransferase	0.40063	0.25077	0
AArc1_0316	Dipeptidyl aminopeptidase/acylaminoacyl-peptidase	0.719475	0.250205	0.053908
AArc1_0868	HGG motif-containing thioesterase	0.0466022	0.250069	0.168196
AArc1_3362	Transcriptional regulator, ArsR family	0.96756	0.249031	0.0697633
AArc1_0907	START superfamily protein	0.35573	0.248735	0
AArc1_1483	Xaa-Pro aminopeptidase	0.502932	0.248215	0
AArc1_0432	Dinucleotide-utilizing enzyme involved in molybdopterin and thiamine biosynthesis	0.831248	0.247698	0.452836
AArc1_0375	Phosphoribosyl-AMP cyclohydrolase	0	0.247674	0.562423
AArc1_0971	Short-chain alcohol dehydrogenase, 3-ketoacyl-ACP reductase	0.657012	0.247674	1.9822
AArc1_2045	hypothetical protein	0.657	0.247674	0.107816
AArc1_0875	Lipoate-protein ligase A	0.610849	0.245618	0
AArc1_2356	hypothetical protein	0.286762	0.244578	0.511058
AArc1_2154	hypothetical protein	1.394	0.243994	0
AArc1_2155	Cysteine synthase	0.378593	0.243087	0.669737
AArc1_2036	Sodium:solute symporter	0.156537	0.242205	0.155258
AArc1_3515	TRAP-type uncharacterized transport system, periplasmic component	0.0686523	0.242026	0.077629
AArc1_1615	DNA-directed RNA polymerase subunit K	0.143326	0.241482	0.504588
AArc1_2125	Acetolactate synthase large subunit	0.53319	0.241482	0.322315
AArc1_2274	hypothetical protein	0.283132	0.241482	0.504588
AArc1_0894	Adenine/guanine phosphoribosyltransferase	0.404293	0.241301	0.401083
AArc1_2591	NADH dehydrogenase subunit K	0.0770728	0.240645	0.672785
AArc1_1196	Geranylgeranyl pyrophosphate synthase	0.615303	0.239154	0.153611
AArc1_1825	Mrp family protein, ATPase, contains iron-sulfurcluster	1.48764	0.238951	0.778064
AArc1_0811	hypothetical protein	0.326195	0.238658	0.98977
AArc1_0194	hypothetical protein	0.196015	0.238386	0.0475659
AArc1_1745	Small-conductance mechanosensitive channel	0.213352	0.238386	0.168196
AArc1_3033	phage T7 F exclusion suppressor FxsA	0.170605	0.238386	0.135851
AArc1_2720	hypothetical protein	1.3358	0.237506	0.52285
AArc1_1921	hypothetical protein	0.086363	0.236173	0
AArc1_0849	ParB-like nuclease domain containing protein	0.0867116	0.235495	0
AArc1_2247	hypothetical protein	0.155635	0.23529	0
AArc1_2298	hypothetical protein	0.222101	0.23529	0
AArc1_2393	Mesaconyl-CoA hydratase (Acyl dehydratase family)	0.932905	0.23529	0
AArc1_2935	Zn finger protein	0.275873	0.23529	0.49165
AArc1_0523	hypothetical protein	0.320186	0.234746	0
AArc1_2062	Cytochrome oxidase Cu insertion factor, SCO1/SenC/PrrC family	0	0.233709	0
AArc1_0840	Phytoene dehydrogenase or related enzyme	0.592609	0.233437	0.439898
AArc1_0063	hypothetical protein	0	0.232397	0
AArc1_0290	Cold shock protein, CspA family	0.272243	0.232194	0.485181
AArc1_1231	Membrane protein	0	0.232194	0
AArc1_1991	Glutamate mutase epsilon subunit	2.29511	0.232194	1.86703
AArc1_3053	L-asparaginase/archaeal Glu-tRNAGln amidotransferase subunit D	0.228684	0.232058	0.0840981
AArc1_0329	ABC-type phosphate/phosphonate transport system,periplasmic component	0.308542	0.231426	0
AArc1_3527	ABC-type Fe3+ transport system, permease component	0.155635	0.229301	1.11192
AArc1_1929	Acetyltransferase (GNAT) family	0.752493	0.229098	0.291109
AArc1_3167	Mg/Co/Ni transporter MgtE (contains CBS domain)	0.515446	0.229098	0.362269
AArc1_2076	ATP-NAD kinase	0.0238876	0.228962	0.174665
AArc1_0444	ABC-type multidrug transport system, permease component	0.239574	0.22833	0.738872
AArc1_0872	hypothetical protein	0	0.227403	0
AArc1_0503	Molibdopterin-dependent oxidoreductase YjgC formate dehydrogenase subunit alpha	0.0960345	0.226386	0.56408
AArc1_2450	Archaeal flagellins	0.211695	0.226002	0
AArc1_2452	Archaeal flagellins	0.211695	0.226002	0
AArc1_1551	Molecular chaperone GrpE (heat shock protein)	0.826424	0.22537	0.120503
AArc1_3288	DNA-directed RNA polymerase subunit A''	0.763588	0.225256	1.25969
AArc1_0787	hypothetical protein	0.269819	0.22485	0
AArc1_3335	hypothetical protein	0.0907476	0.22476	0
AArc1_3242	hypothetical protein	0	0.224648	0
AArc1_0900	Glycosyl transferase family 2	0.141566	0.224037	0.177579
AArc1_2522	Aspartate/tyrosine/aromatic aminotransferase	0.103159	0.223901	0.226418
AArc1_3127	2-phospho-L-lactate guanylyltransferase	0.322294	0.222907	0
AArc1_1989	Succinyl-CoA:mesaconate CoA-transferase	1.50962	0.220149	0.820177
AArc1_0942	hypothetical protein	2.3966	0.21997	0.225145
AArc1_1277	ABC-type phosphate transport system, periplasmiccomponent	0.117002	0.219811	0.112384
AArc1_1857	Acyl-CoA hydrolase	0.446478	0.219811	0.459305
AArc1_2314	Na+-dependent transporter of the SNF family	0.179387	0.219811	0.0931034
AArc1_2590	NADH:ubiquinone oxidoreductase subunit 6	0.257723	0.219811	0
AArc1_0371	Phosphoribosylpyrophosphate synthetase	0.534363	0.218928	0
AArc1_3100	Molybdopterin converting factor, small subunit	0.853027	0.218566	0.558113
AArc1_1689	Ribonucleotide reductase, alpha subunit	0.657464	0.217235	0.278805
AArc1_0828	hypothetical protein	0.0430174	0.216512	3.62284
AArc1_2625	Cellulase M or related protein	1.28461	0.216512	0
AArc1_0545	Threonine synthase and cysteate synthase	0.292997	0.216376	0.0995725
AArc1_3048	Pyrroline-5-carboxylate reductase	0.315272	0.214229	0
AArc1_0831	hypothetical protein	0.0537717	0.214208	0
AArc1_2493	HEAT repeats containing protein	0.234738	0.213891	0.216016
AArc1_0891	Nucleotide-binding protein, UspA family	0.829558	0.213619	0.769821
AArc1_2771	Purine nucleoside phosphorylase	0.488921	0.213619	0.310516
AArc1_2819	hypothetical protein	0.293481	0.213619	0.251152
AArc1_2838	Serine protease Do (heat-shock protein)	0.135467	0.213619	0.0348816
AArc1_0441	Electron transfer flavoprotein, beta subunit	0.101063	0.212579	0.511058
AArc1_1102	Cytochrome c biogenesis factor	0.124938	0.21224	0.0482007
AArc1_0906	Archaea-specific RecJ-like exonuclease	1.21347	0.210907	0.666316
AArc1_3465	Signal recognition particle GTPase	0.688599	0.210795	0.498119
AArc1_1022	hypothetical protein	0.336871	0.210523	0
AArc1_1090	Nucleotide-binding protein, UspA family	0.805781	0.210523	0
AArc1_0137	DMSO reductase family type II enzyme	0.547767	0.210208	0.439898
AArc1_3241	Nicotinic acid phosphoribosyltransferase	0.235944	0.209867	0.183544
AArc1_1190	Signal transduction histidine kinase with PAS domain	0.173378	0.209302	0
AArc1_1891	Aspartate carbamoyltransferase, catalytic chain	1.89905	0.209302	1.14959
AArc1_1866	Lactaldehyde dehydrogenase, Succinate semialdehyde dehydrogenase	0.082811	0.20928	0
AArc1_0970	Acyl-CoA dehydrogenase	0.072598	0.209099	0.291109
AArc1_2324	IMP dehydrogenase/GMP reductase	0.243203	0.207427	0.280453
AArc1_2943	Preprotein translocase subunit SecF	0.170605	0.207427	0.187603
AArc1_0428	Riboflavin synthase alpha chain	0.659842	0.206206	0.0560664
AArc1_0606	Outer membrane lipoprotein-sorting protein	0.190231	0.205755	0
AArc1_1803	Periplasmic DMSO/TMAO reductase YedYZ, molybdopterin-dependent catalytic subunit	0.246833	0.205597	0.0602501
AArc1_1736	hypothetical protein	0	0.204331	0
AArc1_0192	hypothetical protein	0.252785	0.204264	0.640439
AArc1_1099	hypothetical protein	0.0903415	0.203608	0.160584
AArc1_0577	hypothetical protein	0	0.203112	0
AArc1_0089	Ferredoxin	0.250992	0.202931	1.1515
AArc1_1758	tRNA C32,U32 (ribose-2'-O)-methylase TrmJ	0.162004	0.202275	0.3558
AArc1_2858	Acetyltransferase, RimL family	1.19781	0.201912	0.0692585
AArc1_2806	Transcription initiation factor TFIIB	0.835735	0.2018	0.214495
AArc1_0328	ABC-type phosphate/phosphonate transport system,ATPase component	0.188755	0.201528	0
AArc1_1600	SHS2 domain protein implicated in nucleic acid metabolism	0.771299	0.201235	0.0956427
AArc1_1809	1,4-dihydroxy-2-naphthoate octaprenyltransferase	0.104545	0.201235	0.0428743
AArc1_3093	Methionine aminopeptidase	1.38981	0.201235	0.731006
AArc1_0912	hypothetical protein	0.733905	0.199835	0
AArc1_2717	Acetolactate synthase, small subunit	5.10548	0.199835	2.09141
AArc1_0612	Signal transduction histidine kinase, contains PAS domain	0.157517	0.19979	0.129382
AArc1_0581	Nucleotide-binding protein, UspA family	0.239032	0.199179	0.103505
AArc1_2312	hypothetical protein	0.145196	0.198502	0
AArc1_1439	Phosphatidylglycerophosphate synthase	0.279502	0.198387	0.623444
AArc1_0904	Zn-dependent hydrolase of the beta-lactamase fold	0.460998	0.198139	0.252294
AArc1_2510	Peptidyl-tRNA hydrolase	0.617083	0.198139	0.711599
AArc1_0901	hypothetical protein	0	0.197168	0
AArc1_1269	PurR-regulated permease PerM	0.0161315	0.196443	0.129382
AArc1_0429	Xaa-Pro aminopeptidase	0.267755	0.195923	0
AArc1_0021	NCAIR mutase (PurE)-related protein	0.376595	0.195043	0.416561
AArc1_0473	Oligoendopeptidase F	0.687483	0.195043	0.226418
AArc1_0731	Dehydrogenase (flavoprotein)	0.361559	0.195043	0.148154
AArc1_1027	Translation elongation factor EF-1beta	0.228684	0.195043	0.407552
AArc1_2535	hypothetical protein	0.130406	0.194953	0.314576
AArc1_0929	hypothetical protein	0	0.194661	0
AArc1_1901	hypothetical protein	2.55731	0.194366	0.782759
AArc1_0296	Phosphoglycerate dehydrogenase or related dehydrogenase	0.231908	0.194275	0.120503
AArc1_3397	ABC-type phosphate/phosphonate transport system,periplasmic component	0.141566	0.194275	0.0395763
AArc1_2054	Thiol-disulfide isomerase	0	0.194072	0
AArc1_2255	Methylase of chemotaxis methyl-accepting protein	0	0.193574	0
AArc1_0539	hypothetical protein	0.111128	0.191947	0
AArc1_1236	Zn finger domain containing protein	0.584414	0.191947	0
AArc1_2239	hypothetical protein	0.113926	0.191947	0
AArc1_1141	Alpha/beta superfamily hydrolase	0.181495	0.191811	0
AArc1_2114	Alkylhydroperoxidase family enzyme	0.3884	0.187337	0.472243
AArc1_2095	ABC-type phosphate transport system, periplasmiccomponent	0.733183	0.187225	0
AArc1_0876	Bacteriorhodopsin	0.22617	0.186841	0.135851
AArc1_0078	Metal-dependent phosphoesterase (PHP family)	0.0903415	0.186342	0
AArc1_3249	HGG motif-containing thioesterase	0.562635	0.185755	0.168196
AArc1_0782	6-phosphogluconate dehydrogenase	0.14116	0.185619	0.194072
AArc1_1791	RNA methylase	0.261353	0.185574	0.0634212
AArc1_1920	hypothetical protein	0.313197	0.185417	0.19293
AArc1_0044	Ferredoxin	0.504556	0.185328	0.3558
AArc1_0353	Phosphate/sulphate permease	0.108581	0.183654	0.336392
AArc1_0174	ATP phosphoribosyltransferase	0.634253	0.182795	0.621032
AArc1_0720	tRNA A-37 threonylcarbamoyl transferase component Bud32	0.0963954	0.182795	0.199399
AArc1_1250	AbrB family transcriptional regulator	0.108413	0.18266	0
AArc1_2594	NADH dehydrogenase subunit N	0.170605	0.18266	0.168196
AArc1_3434	hypothetical protein	1.31661	0.181329	0
AArc1_2277	Succinate dehydrogenase, hydrophobic anchor subunit	0.134306	0.181214	0.239356
AArc1_1234	2-keto-4-pentenoate hydratase/2-oxohepta-3-ene-1,7-dioic acid hydratase (catechol pathway)	0.49849	0.179564	0.30265
AArc1_1382	Ribonuclease BN family enzyme	0.0580784	0.179564	0
AArc1_2593	NADH dehydrogenase subunit M	0.130676	0.179564	0.41326
AArc1_2799	N-acetylglucosamine-1-phosphate uridyltransferase	0.398748	0.179564	0.168196
AArc1_0692	CARF domain containing protein	0.421565	0.179225	0.329923
AArc1_0813	4-aminobutyrate aminotransferase or related aminotransferase	0.289084	0.179044	0.827157
AArc1_1474	hypothetical protein	0.235944	0.178321	0.0582217
AArc1_0225	Nucleotide-binding protein, UspA family	0.130676	0.178118	0.232887
AArc1_1106	Cytochrome c biogenesis protein	0	0.17762	0.198767
AArc1_0847	ParB-like nuclease domain containing protein	0.22343	0.176491	0
AArc1_2344	Kef-type K+ transport system, membrane component	0.159535	0.176468	0.116443
AArc1_2384	Transcriptional regulator, ArsR family	0.206904	0.176468	0
AArc1_2460	Cell surface protein	0.170605	0.176422	0.0582217
AArc1_1319	Pseudouridine synthase	0.315801	0.175902	0.0840981
AArc1_0793	Orc1/cdc6 family replication initiation protein	0.0376402	0.175044	0.0646908
AArc1_1797	hypothetical protein	0.163346	0.174569	0
AArc1_0704	ABC-type branched-chain amino acid transport system, periplasmic component	0.121354	0.174073	0
AArc1_1960	Phosphoribosylamine-glycine ligase	1.0197	0.173372	0.452836
AArc1_1552	Chaperone DnaK (HSP70)	0.740094	0.17179	0.687246
AArc1_1581	Transcriptional regulator, PadR family	0.529966	0.171022	0
AArc1_2391	2-methylcitrate dehydratase PrpD	0.287123	0.170457	0
AArc1_1742	hypothetical protein	0.998223	0.170276	1.35408
AArc1_3526	ABC-type Fe3+ transport system, periplasmic component	0.036299	0.169937	0.219949
AArc1_0889	hypothetical protein	0	0.167449	0
AArc1_0643	hypothetical protein	0.732145	0.16718	0.25039
AArc1_1326	Acetyltransferase (isoleucine patch superfamily)	0.262333	0.16718	0.155258
AArc1_1456	Fe-S-cluster-containing dehydrogenase component	0	0.16718	0
AArc1_1592	Alpha/beta superfamily hydrolase	0.563615	0.16718	0.34933
AArc1_2280	Acetyltransferase (GNAT) family	0.333319	0.16718	0.219949
AArc1_2429	Multisubunit Na+/H+ antiporter, MnhD subunit	0.0687877	0.167044	0.207011
AArc1_3501	Ornithine/acetylornithine aminotransferase	0.276279	0.166095	0.237579
AArc1_0374	hypothetical protein	0.286459	0.165756	0
AArc1_0201	Glycine/D-amino acid oxidase (deaminating)	0.0286783	0.16526	0
AArc1_0135	Single-stranded DNA-binding replication protein A (RPA), large (70 kD) subunit or related ssDNA-binding protein	1.14342	0.164852	0.926472
AArc1_0642	Alanyl-tRNA synthetase	0.462732	0.164649	0
AArc1_0331	HD superfamily phosphohydrolase	0.195699	0.164175	0
AArc1_0783	Nucleoside-triphosphatase THEP1	0	0.164084	0
AArc1_2297	Tripartite tricarboxylate transporter	0.116382	0.163881	0.274238
AArc1_2807	3-dehydroquinate dehydratase	0.873794	0.162932	0.122913
AArc1_0097	hypothetical protein	0.278059	0.162684	0.181134
AArc1_0818	Lignostilbene-alpha,beta-dioxygenase or related enzyme	0.115931	0.162548	0
AArc1_3190	ABC-type transport system involved in multi-copper enzyme maturation, permease component	0	0.161756	0.174665
AArc1_1805	2-succinyl-6-hydroxy-2,4-cyclohexadiene-1-carboxylate synthase	0.229348	0.161372	0.0914559
AArc1_0456	Archaeal/vacuolar-type H+-ATPase subunit I	0.213803	0.161327	0.329923
AArc1_1815	Asp-tRNAAsn/Glu-tRNAGln amidotransferase A subunit	0.253339	0.161079	0.254704
AArc1_2151	Outer membrane lipoprotein-sorting protein	0.19517	0.160988	0
AArc1_1496	Molybdenum cofactor biosynthesis enzyme	0.258535	0.160967	0
AArc1_2633	HD superfamily hydrolase	0.232933	0.159948	0.179865
AArc1_1160	CRISPR-associated protein Cas6	0.544834	0.159858	0
AArc1_2866	hypothetical protein	0.0468278	0.159316	0.100969
AArc1_2735	Fe-S oxidoreductase	0.102888	0.157937	0.162108
AArc1_1420	Kef-type K+ transport system, membrane componentfused TrkA K+ transport system	0.0540876	0.157892	0
AArc1_2225	Dehydrogenase	0	0.157892	0
AArc1_2323	CoA-dependent NAD(P)H Sulfur Oxidoreductase	0.250406	0.157892	0
AArc1_2847	hypothetical protein	0.208426	0.157892	0.291871
AArc1_3355	hypothetical protein	0.773518	0.157892	0
AArc1_0299	hypothetical protein	0.0721017	0.157801	0.127985
AArc1_1419	Kef-type K+ transport system, membrane componentfused TrkA K+ transport system	0.0809734	0.157644	0
AArc1_1828	Metal-dependent phosphoesterase (PHP family)	0.170277	0.157169	0.131921
AArc1_1621	Thiamine pyrophosphate-requiring enzyme, carboxylase	0.301011	0.155745	0.241511
AArc1_0057	Nucleotide-binding protein, UspA family	0.73687	0.155068	0
AArc1_0713	Nucleotide-binding protein, UspA family	0.665207	0.155068	0
AArc1_0311	ABC-type amino acid transport system, permease component	0.0555641	0.154796	0.538581
AArc1_0839	4-hydroxybenzoate polyprenyltransferase	0.0555641	0.154796	0
AArc1_2753	ABC-type branched-chain amino acid transport system, permease component	0	0.154796	0.0461723
AArc1_3389	hypothetical protein	0.304912	0.154796	0
AArc1_2246	hypothetical protein	0.341211	0.154073	0.414021
AArc1_2321	Peptide methionine sulfoxide reductase	0.483105	0.153871	0.241134
AArc1_3123	NAD dependent epimerase/dehydratase family	0.824968	0.153802	0.118853
AArc1_1829	Phosphoribosylformylglycinamidine (FGAM) synthase, synthetase domain	0.773936	0.15274	0.351486
AArc1_0154	hypothetical protein	0.187807	0.151972	0
AArc1_1344	hypothetical protein	0.152772	0.1517	0.14232
AArc1_1450	Beta-propeller repeat containing protein	0.477761	0.1517	0.0517527
AArc1_0002	Signal peptidase I	0.306163	0.150639	0.263204
AArc1_2634	hypothetical protein	0.183017	0.150639	0.0659605
AArc1_3146	HerA helicase	0.772189	0.148988	0.459305
AArc1_0580	Molybdopterin biosynthesis enzyme	1.04904	0.148786	0.414021
AArc1_1216	TrkA, K+ transport system, NAD-binding component	0.231592	0.148604	0.310516
AArc1_2072	Pyruvate/2-oxoglutarate dehydrogenase complex, dihydrolipoamide acyltransferase (E2) component	0.38477	0.148604	0.314957
AArc1_2530	Mn2+ and Fe2+ transporter of the NRAMP family	0.14851	0.148604	0
AArc1_1971	RNase P/RNase MRP subunit p30	0.221424	0.148311	0
AArc1_2459	hypothetical protein	0.0975562	0.147295	0
AArc1_2869	Transcriptional regulator, TetR/AcrR family	0.28764	0.146954	0
AArc1_0475	hypothetical protein	0.0850545	0.146751	0.0582217
AArc1_2327	ATP:corrinoid adenosyltransferase	0.228019	0.146548	0.239356
AArc1_0340	Serine-pyruvate aminotransferase/archaeal aspartate aminotransferase	0.654059	0.145847	0.34933
AArc1_0490	5,10-methylenetetrahydrofolate reductase	0	0.145508	0.308104
AArc1_1275	ABC-type phosphate transport system, permease component	0.13753	0.145508	0.304047
AArc1_2644	hypothetical protein	0.170605	0.145508	0.304047
AArc1_3356	hypothetical protein	0	0.145508	0
AArc1_0055	Dolichol kinase	0.0798578	0.145442	0.224767
AArc1_0153	Creatinine amidohydrolase/Fe(II)-dependent formamide hydrolase involved in riboflavin and F420 biosynthesis	0.315801	0.145215	0.239356
AArc1_2202	Protein containing two CBS domains (some fused to C-terminal double-stranded RNA-binding domain of RaiA family)	0.362584	0.144898	0.834512
AArc1_1053	Transcriptional regulator, contains HTH domain	0.342339	0.144876	0.317744
AArc1_2188	Type II restriction enzyme, methylase subunit	0.036299	0.144039	0
AArc1_2570	ABC-type multidrug transport system, permease component	0.0286783	0.144039	0.16287
AArc1_0565	N2,N2-dimethylguanosine tRNA methyltransferase	0.130045	0.143903	0.183544
AArc1_2891	Nitroimidazol reductase NimA	3.16867	0.143519	0.0856186
AArc1_3521	Acetyltransferase (GNAT) family	0.236021	0.143519	0
AArc1_0322	tRNA G10 N-methylase Trm11	0.162985	0.142751	0
AArc1_0348	Galactose-1-phosphate uridylyltransferase	0.23635	0.14273	0.252294
AArc1_2576	Valyl-tRNA synthetase	0.894162	0.142639	0.271701
AArc1_0797	Glycerol kinase	1.03752	0.142277	0.851764
AArc1_2399	Dipeptidyl aminopeptidase/acylaminoacyl-peptidase	0.096621	0.142119	0
AArc1_3495	hypothetical protein	0.115841	0.142074	0.206122
AArc1_1165	Metal-dependent hydrolase of the beta-lactamase superfamily II	0.507149	0.141012	0.323838
AArc1_2454	Transcriptional regulator containing HTH domain,ArsR family	0.0532878	0.140447	0
AArc1_1192	hypothetical protein	0.392358	0.140423	0
AArc1_1545	Ribosome biogenesis protein, NOL1/NOP2/fmu family	0.272243	0.139317	0
AArc1_2084	5-enolpyruvylshikimate-3-phosphate synthase	0.562635	0.139317	0.0995725
AArc1_2381	Transcriptional regulator, PadR family	0.581158	0.139317	0.685989
AArc1_2509	Protein-disulfide isomerase	0.072598	0.139317	0
AArc1_1047	Thiol-disulfide isomerase	0.105267	0.139114	0.426959
AArc1_2308	Na+-driven multidrug efflux pump	0.0143391	0.138797	0
AArc1_3386	Lipoate synthase	0.0466022	0.138661	0
AArc1_1716	DNA modification methylase	0.111625	0.137893	0.241134
AArc1_3306	Formyltetrahydrofolate hydrolase	0.657012	0.137893	0.44091
AArc1_0538	hypothetical protein	0.235944	0.137781	0
AArc1_3432	Metal-dependent membrane protease, CAAX family	0	0.137418	0.21348
AArc1_2758	L-lactate permease	0.0254093	0.13717	0.172002
AArc1_2925	hypothetical protein	0.217117	0.137012	0.0692585
AArc1_0261	hypothetical protein	0.112301	0.136898	0.136486
AArc1_0260	Na+-driven multidrug efflux pump	0	0.136741	0
AArc1_2453	Archaeal flagellins	0.0762279	0.136402	0
AArc1_2539	Glutamate dehydrogenase/leucine dehydrogenase	1.0563	0.136221	0.472243
AArc1_3185	Serine/threonine protein kinase	0.468155	0.136018	0.42049
AArc1_1943	FKBP-type peptidyl-prolyl cis-trans isomerase 2	0.223623	0.135882	0
AArc1_1762	Archaeal Glu-tRNA Gln amidotransferase subunit E	1.01116	0.135453	0.447633
AArc1_0481	Bacteriorhodopsin	0.228684	0.135045	0.185702
AArc1_0526	hypothetical protein	0.242133	0.134797	0.0348816
AArc1_1709	N-methylhydantoinase A/acetone carboxylase, betasubunit	0.130496	0.134503	0.077629
AArc1_2905	Queuine tRNA-ribosyltransferase, contain PUA domain	0.340399	0.134277	0.170735
AArc1_3508	Tripartite tricarboxylate transporter (TTT) class transporter	0.0451707	0.133938	0.516638
AArc1_1761	DNA-binding transcriptional regulator, Lrp family	0.526336	0.133802	0
AArc1_0899	UDP-glucose 6-dehydrogenase	1.05578	0.133125	0.41491
AArc1_1493	Acylphosphatase	0.156086	0.133125	0
AArc1_0081	Uroporphyrinogen-III methylase	0.0286783	0.131927	0
AArc1_0447	SAM-dependent methyltransferase	0.765987	0.131904	0
AArc1_0913	Ribosome quality control (RQC) complex, YloA/Tae2 family	0.97306	0.131453	0.467425
AArc1_2626	Acetyl-CoA acetyltransferase	0.356169	0.131205	0.150436
AArc1_2767	Chromosome segregation protein SMC	0.222901	0.130797	0
AArc1_1345	Archaeal fructose-1,6-bisphosphatase or related enzyme of inositol monophosphatase family	0.791081	0.130437	0.282738
AArc1_1693	hypothetical protein	1.07535	0.130119	0.606824
AArc1_1463	hypothetical protein	0	0.130029	0.271701
AArc1_2348	Phosphomannomutase	1.10917	0.130029	0
AArc1_3214	ASCH domain containing protein	0.36662	0.130029	0
AArc1_0113	Selenocysteine lyase/Cysteine desulfurase	0.607535	0.129215	0.350092
AArc1_0266	Ribosome biogenesis protein Tsr3	0.0430174	0.128944	0
AArc1_3043	Acyl CoA:acetate/3-ketoacid CoA transferase, alpha subunit	0.0220501	0.128944	0
AArc1_1498	Poly(3-hydroxyalkanoate) synthetase	1.48737	0.128922	0.355038
AArc1_3003	tRNA modification protein, contains pre-PUA and PUA domains	0.221424	0.128922	0.507369
AArc1_2756	Asp-tRNAAsn/Glu-tRNAGln amidotransferase B subunit	0.355054	0.127746	0.49571
AArc1_3513	Tripartite tricarboxylate transporter (TTT) class transporter	0.0290392	0.127746	0.0517527
AArc1_3010	hypothetical protein	0.253577	0.127181	0.0761054
AArc1_0460	Archaeal/vacuolar-type H+-ATPase subunit F	0.35936	0.126933	1.16443
AArc1_2357	Transcription initiation factor TFIIB, Brf1 subunit	0.0955382	0.126933	0.265232
AArc1_2853	Transposable element, IS605 OrfB family	0.050593	0.126933	0
AArc1_2146	Membrane-associated phospholipid phosphatase	0.0250935	0.126368	0
AArc1_0582	Amino acid transporter	0.050593	0.12621	0.0582217
AArc1_1212	tRNA(Ile2) 2-agmatinylcytidine synthetase	0.0147001	0.125464	0
AArc1_1443	Glutamate-cysteine ligase, GCS2	0.354783	0.125418	0
AArc1_3479	Multicopper oxidase	0	0.125418	0
AArc1_3422	hypothetical protein	0.112527	0.125146	0
AArc1_0967	Pyruvate/2-oxoglutarate/acetoin dehydrogenase complex, dehydrogenase (E1) component, alpha subunit	0.496497	0.12508	0.267772
AArc1_1967	5,10-methylene-tetrahydrofolate dehydrogenase	0.814833	0.124605	0.310516
AArc1_1325	hypothetical protein	0.158407	0.124402	0
AArc1_1722	Triphosphoribosyl-dephospho-CoA synthetase	0.189645	0.124402	0
AArc1_3031	Sugar-specific transcriptional regulator TrmB	0.813898	0.124402	1.59786
AArc1_0832	Zn finger protein	0.170889	0.123997	0
AArc1_0435	Metal-dependent hydrolase of the beta-lactamase superfamily II	0.389696	0.123837	0.161727
AArc1_0674	NAD kinase	0.259019	0.123837	0.200542
AArc1_0826	hypothetical protein	0	0.123837	0
AArc1_2234	ABC-type Na+ efflux pump, permease component	0.0716956	0.123837	0.258763
AArc1_2740	Exosortase	0.0220501	0.123837	0
AArc1_3400	ABC-type phosphate/phosphonate transport system,ATPase component	0	0.123565	0.960722
AArc1_0605	Membrane associated metal-dependent hydrolase	0.210534	0.12316	0.168196
AArc1_2254	Chemotaxis protein CheD, stimulates methylation of MCP protein	0.153178	0.12316	0
AArc1_1833	Acetyltransferase	0.308542	0.122277	0
AArc1_0327	ABC-type phosphate/phosphonate transport system,permease component	0.0941067	0.121984	0
AArc1_1018	Cystathionine beta-lyase/cystathionine gamma-synthase	0.216633	0.121984	0
AArc1_3226	tRNA nucleotidyltransferase (CCA-adding enzyme)	0.715587	0.12169	0.193438
AArc1_3516	Alanyl-tRNA synthetase	0.57464	0.121554	0.423281
AArc1_3450	TrkA, K+ transport system, NAD-binding component	0.121399	0.121509	0.0905672
AArc1_0076	hypothetical protein	0.0681109	0.12133	0
AArc1_1798	Zn ribbon containing protein	0.112527	0.121306	0.0475659
AArc1_0087	Delta-aminolevulinic acid dehydratase	0.199645	0.120741	0.3558
AArc1_2325	hypothetical protein	0	0.120741	0
AArc1_2809	hypothetical protein	0	0.120741	0
AArc1_3006	tRNA(1-methyladenosine) methyltransferase	0.460231	0.12004	0.110987
AArc1_0486	Anthranilate/para-aminobenzoate synthase component I	0.0466022	0.119272	0.0814349
AArc1_0583	Amino acid transporter	0.0294002	0.118933	0.340071
AArc1_2432	Multisubunit Na+/H+ antiporter, MnhB subunit	0	0.118797	0
AArc1_3199	Acetyltransferase (GNAT) family	0	0.11873	0.0792765
AArc1_1873	Acyl-CoA synthetase, ATP-grasp containing subunit= acetyl-CoA synthetase	0.597457	0.118392	0.478712
AArc1_1876	nanoRNase/pAp phosphatase, hydrolyzes c-di-AMP and oligoRNAs	0.476904	0.117645	0.363154
AArc1_1913	hypothetical protein	0.326691	0.117645	0
AArc1_3017	Ribosomal protein S10	0.584414	0.117645	0
AArc1_3514	Uncharacterized membrane protein	0.142366	0.117645	0
AArc1_0271	hypothetical protein	0.0394326	0.117464	0.14232
AArc1_2567	Aryl-alcohol dehydrogenase related enzyme	0.890873	0.117397	1.31741
AArc1_2971	Signal transduction protein, GAF and REC domains	0.250463	0.116877	0.60492
AArc1_0838	hypothetical protein	0.116505	0.116651	0.181134
AArc1_1447	Archaea-specific RecJ-like exonuclease	1.04904	0.115928	0.561671
AArc1_0558	Cytosine deaminase or related metal-dependent hydrolase	0.31083	0.114707	0.489111
AArc1_0268	Small-conductance mechanosensitive channel	0.0663185	0.114549	0
AArc1_1435	hypothetical protein	0	0.114549	0
AArc1_1469	Sugar kinase	0.61221	0.113555	0.0428743
AArc1_0358	hypothetical protein	0.308542	0.11333	0
AArc1_0610	hypothetical protein	0.156188	0.11333	0.148789
AArc1_1073	Cation transport ATPase	0.243778	0.113261	0.27779
AArc1_0344	O-acetylhomoserine sulfhydrylase	1.51004	0.112267	0
AArc1_2975	AICAR transformylase/IMP cyclohydrolase PurH	0.783214	0.111837	0.506874
AArc1_3021	Zn-dependent protease with chaperone function	0	0.111837	0
AArc1_0079	Single-stranded DNA-specific exonuclease RecJ	0.0975562	0.111589	0
AArc1_0096	hypothetical protein	0.0957638	0.111453	0.109974
AArc1_0195	SAM-dependent methyltransferase	0.364106	0.111453	0
AArc1_0354	Ferredoxin	0.130676	0.111453	0.232887
AArc1_0943	Adenosylcobinamide amidohydrolase	0.0617083	0.111453	0
AArc1_0979	Cupin domain containing protein	0.540855	0.111453	0.963893
AArc1_1738	Fe-S cluster assembly iron-binding protein IscA	0.0661504	0.111453	0
AArc1_2053	Zn finger protein, C2C2 type	0	0.111453	0
AArc1_2232	hypothetical protein	0	0.111453	0
AArc1_3115	Glutaredoxin	0.220296	0.111453	0
AArc1_0850	hypothetical protein	0.072598	0.111251	0
AArc1_1587	HAD superfamily hydrolase	0.61112	0.110933	0.591982
AArc1_1444	LPPG:FO 2-phospho-L-lactate transferase, F420 biosynthesis enzyme	0.516607	0.110029	0.328781
AArc1_2212	Cobyrinic acid a,c-diamide synthase	0.608741	0.109917	0
AArc1_0546	hypothetical protein	0.0233011	0.109352	0
AArc1_2880	ABC-type transport system, periplasmic component	0.806355	0.109352	0.320791
AArc1_3098	Acetyltransferase (GNAT) family	0.316556	0.109352	0
AArc1_0835	Signal transduction histidine kinase, contains PAS domain	0	0.109307	0.174157
AArc1_0028	Zn-dependent protease with chaperone function	0.0788652	0.109283	0.182401
AArc1_0295	Translation initiation factor 2B subunit, eIF-2Balpha/beta/delta family	0.475517	0.109171	0.223882
AArc1_2428	NADH:ubiquinone oxidoreductase subunit 4 (chain M)	0.0651578	0.108741	0.0683698
AArc1_3525	SAM-dependent methyltransferase	0.172939	0.108629	0
AArc1_3023	Mg/Co/Ni transporter MgtE	0.197413	0.108539	0.241134
AArc1_1953	Prenyltransferase family protein containing thioredoxin domain	0.170786	0.108448	0.0521336
AArc1_0156	hypothetical protein	0.127047	0.108357	0.226418
AArc1_0343	MFS family permease	0.0578077	0.108357	0.102744
AArc1_0717	Transcriptional regulator containing HTH domain,ArsR family	0.127047	0.108357	0.115431
AArc1_0843	Glucose-1-phosphate uridyltransferase	0.599869	0.108357	0.451188
AArc1_2712	CBS domain	0.415253	0.108357	0.226418
AArc1_1930	5'-3' exonuclease	0.0943775	0.106933	0
AArc1_3193	hypothetical protein	0.151734	0.106933	0
AArc1_1213	hypothetical protein	0.148768	0.106256	0.546196
AArc1_2119	NADPH:quinone reductase or related Zn-dependent oxidoreductase	0.38477	0.106256	0.174665
AArc1_2029	hypothetical protein	0.107543	0.105758	0
AArc1_0056	Phosphate/sulphate permease	0.103745	0.105443	0.273984
AArc1_0121	CopG/MetJ, RHH domain containing DNA-binding protein, often an antitoxin in Type II toxin-antitoxin systems	0.286762	0.105331	1.43614
AArc1_0598	Phenylpyruvate tautomerase PptA, 4-oxalocrotonate tautomerase family	0.511816	0.105261	0
AArc1_0662	OB-fold domain and Zn-ribbon containing protein	0.123417	0.105261	0
AArc1_1827	Asparagine synthase (glutamine-hydrolyzing)	0.149142	0.105261	0.0317106
AArc1_2859	SAM-dependent methyltransferase	0.0580784	0.105261	0
AArc1_1245	hypothetical protein	0	0.104923	0
AArc1_1580	Inorganic pyrophosphatase	0.719205	0.104109	1.70657
AArc1_0928	hypothetical protein	0.0762279	0.103997	0
AArc1_3510	ABC-type phosphate/phosphonate transport system,periplasmic component	0.0907476	0.103837	0.211197
AArc1_1036	TusA-related sulfurtransferase	4.23618	0.102232	2.64739
AArc1_0589	Lycopene cyclase family protein	0	0.102165	0
AArc1_2709	Diphthamide biosynthesis methyltransferase	0.157427	0.102165	0.0527684
AArc1_3086	Membrane protein, DoxD family	0	0.102165	0
AArc1_3435	Signal transduction regulator, contains Rec and HTH domains	0	0.102165	0
AArc1_3276	Leucyl aminopeptidase (aminopeptidase T)	0.185531	0.101827	0
AArc1_3230	Single-stranded DNA-binding replication protein A (RPA)	0.368819	0.101352	0.414021
AArc1_1465	Anaerobic dehydrogenase	0.0292197	0.100878	1.22773
AArc1_0244	Phosphate uptake regulator	0.0466022	0.100493	0
AArc1_0960	Oxyanion-translocating ATPase	0.604163	0.100493	0.878275
AArc1_1214	Glutaredoxin	0.206904	0.10047	0
AArc1_1448	Proteasome lid subunit RPN8/RPN11	0.0459378	0.10047	0
AArc1_0552	Pantoate kinase	0.283132	0.1002	0.0527684
AArc1_0179	Zn-dependent carboxypeptidase, M32 family	0.493667	0.0996348	0.42049
AArc1_1598	DNA primase, catalytic (small) subunit	0.139458	0.0990696	0.101474
AArc1_3221	Disulfide bond formation protein DsbB	0	0.0990696	0
AArc1_2139	Signal transduction histidine kinase, contains PAS domains	0.0596452	0.0990243	0
AArc1_2999	PurR-regulated permease PerM	0.0197163	0.0989789	0
AArc1_2954	CTP synthase (UTP-ammonia lyase)	0.719172	0.098075	0.489114
AArc1_0524	DNA-binding transcriptional regulator, Lrp family	0.298768	0.0976003	0.0626625
AArc1_2047	Glycerophosphoryl diester phosphodiesterase	0.30056	0.0976003	0.34768
AArc1_0427	Membrane proteinase of CAAX superfamily, regulator of anti-sigma factor	0	0.0973976	0.077629
AArc1_2299	ABC-type phosphate/phosphonate transport system,periplasmic component	0	0.0973976	0
AArc1_1364	hypothetical protein	0	0.0973307	0
AArc1_1715	Gamma-glutamyltransferase	0.313771	0.0965389	0.0970362
AArc1_1044	Formate-dependent nitrite reductase, membrane component	0	0.0960643	0.077629
AArc1_3411	hypothetical protein	0.489204	0.0959975	0
AArc1_1010	NAD(P)H-hydrate repair enzyme Nnr, NAD(P)H-hydrate epimerase domain	0.146582	0.0959736	0
AArc1_1193	Archaeal shikimate kinase	0.14744	0.0959736	0.0905672
AArc1_2091	Folylpolyglutamate synthase	0.194358	0.0959736	0.0772481
AArc1_2098	ABC-type phosphate transport system, ATPase component	5.7125	0.0959736	0
AArc1_2440	hypothetical protein	0.588257	0.0959736	0
AArc1_3047	Glutamate 5-kinase	0.992555	0.0959736	0
AArc1_0011	PurR-regulated permease PerM	0.111625	0.095883	0
AArc1_3402	tRNA splicing endonuclease	1.22535	0.095883	0.193184
AArc1_1547	Nuclease of restriction endonuclease-like protein	0.0268859	0.0957924	0
AArc1_1604	Molybdenum cofactor biosynthesis enzyme	0	0.0951818	0.114034
AArc1_2236	ABC-type multidrug transport system, ATPase component	0	0.0948884	0.408311
AArc1_0387	hypothetical protein	3.24818	0.0946642	1.84369
AArc1_2304	hypothetical protein	0.348471	0.0945044	0.186207
AArc1_3522	Rad3-related DNA helicase	0.141566	0.0941657	0
AArc1_0219	Oligoribonuclease NrnB or cAMP/cGMP phosphodiesterase, DHH superfamily	0.396517	0.0939176	0.28464
AArc1_1042	Anaerobic dehydrogenase	0	0.0936004	1.94275
AArc1_1159	CRISPR-associated protein Cas10d/Csc3	0.304731	0.0933977	0.239356
AArc1_1812	hypothetical protein	0.307955	0.0931043	0
AArc1_0189	hypothetical protein	0.108897	0.0928777	0.0951318
AArc1_0198	HAD superfamily hydrolase	0.882866	0.0928777	0
AArc1_1079	Nucleotide-binding protein, UspA family	0.0551253	0.0928777	0.0989407
AArc1_3235	hypothetical protein	0.250463	0.0928777	0
AArc1_2319	hypothetical protein	0.123675	0.0919976	0
AArc1_2292	3-hydroxyacyl-CoA dehydrogenase	0.589521	0.0911604	0.582217
AArc1_1861	Phosphoribosylaminoimidazole (AIR) synthetase	0.813098	0.0900299	0.517527
AArc1_1786	Diphthamide synthase subunit DPH2	0.188755	0.0898724	0.0362783
AArc1_0304	Glutaredoxin	0.246833	0.0897818	0
AArc1_0569	DNA-binding transcriptional regulator, Lrp family	0.454472	0.0897818	0.59528
AArc1_0634	Transcription antiterminator NusG	0.536832	0.0897818	0.187603
AArc1_0817	4-aminobutyrate aminotransferase or related aminotransferase	0.394441	0.0897818	0.584373
AArc1_0893	Methylmalonyl-CoA mutase, C-terminal domain/subunit (cobalamin-binding)	0	0.0897818	0.187603
AArc1_2300	Transcriptional regulator, CopG/Arc/MetJ family	0.517722	0.0897818	1.3797
AArc1_2318	Single-stranded DNA-binding replication protein A (RPA)	0.987333	0.0894884	0.549872
AArc1_2332	Cobyric acid synthase	0.0903415	0.0893978	0
AArc1_3350	hypothetical protein	0	0.089331	0
AArc1_0917	ABC-type thiamine transport system, periplasmic component	0.504015	0.0885391	0
AArc1_1781	XerD/XerC family integrase	0.0197163	0.0885391	0
AArc1_0136	RPA family protein	1.88695	0.0881551	0.646908
AArc1_1541	hypothetical protein	0.0689681	0.0881551	0.275123
AArc1_0696	hypothetical protein	0.107543	0.0878832	0
AArc1_3404	Tryptophanyl-tRNA synthetase	0.170831	0.0870699	0.270432
AArc1_2650	Site-specific recombinase XerC	0.0510442	0.0868218	0
AArc1_0471	Pyruvoyl-dependent arginine decarboxylase (PvlArgDC)	0.314764	0.0866859	0
AArc1_1101	Thiol-disulfide isomerase	0	0.0866859	0
AArc1_1232	Thioredoxin reductase	0.759236	0.0866859	0.0582217
AArc1_1330	Divalent heavy-metal cations transporter	0.101637	0.0866859	0
AArc1_1526	Cupin domain containing protein	0.050187	0.0866859	0
AArc1_1870	ABC-type Mn/Zn transport system, periplasmic component/surface adhesin	0	0.0866859	0
AArc1_2096	ABC-type phosphate transport system, permease component	0.231411	0.0866859	0
AArc1_2278	Succinate dehydrogenase/fumarate reductase, cytochrome b subunit	0.101637	0.0866859	0
AArc1_2309	Nucleotide-binding protein, UspA family	0.356157	0.0866859	0
AArc1_2367	Membrane associated serine protease	0.061212	0.0866859	0
AArc1_2944	hypothetical protein	0	0.0866859	0
AArc1_2967	Nucleotide-binding protein, UspA family	0.228684	0.0866859	0.296565
AArc1_3338	hypothetical protein	0.248638	0.0866859	0
AArc1_1548	Sensory protein; contains PAS, HAMP and Methyl-accepting chemotaxis-like domain	0.482777	0.0861659	0
AArc1_1549	ssDNA-dependent ATPase, helicase superfamily II	0.0455768	0.0861206	0
AArc1_0143	S-layer protein	0.0145196	0.0858272	0
AArc1_1210	Ribosome-interacting GTPase 1	0.538354	0.0854432	0.53782
AArc1_1486	DNA topoisomerase VI, subunit A	0.331707	0.0854432	0.0646908
AArc1_1012	Methylase of polypeptide chain release factors	0.174235	0.084606	0
AArc1_0715	Excinuclease ABC subunit A	0.253507	0.0840646	0.135851
AArc1_1801	CopG-family DNA-binding protein	0.900331	0.0839978	0.727829
AArc1_0947	Cobalamin-5-phosphate synthase	0	0.0837259	0.0570791
AArc1_0924	TRAP-type uncharacterized transport system, periplasmic component	0.0471887	0.0835899	0.0840981
AArc1_1500	hypothetical protein	1.34237	0.0835899	0
AArc1_1816	Asp-tRNAAsn/Glu-tRNAGln amidotransferase C subunit	0.0842424	0.0828434	0
AArc1_0937	hypothetical protein	0	0.0826645	0
AArc1_1680	DnaJ-class molecular chaperone	0.146718	0.0823473	0.221599
AArc1_3364	hypothetical protein	0.14851	0.0823473	0
AArc1_2867	S-layer protein, possibly associated with type IV pili like system	0.0981878	0.0818726	0.174157
AArc1_1427	Exosome subunit, RNA binding protein with dsRBD fold	0.985689	0.0813312	1.02212
AArc1_2934	nanoRNase/pAp phosphatase, hydrolyzes c-di-AMP and oligoRNAs	0.384318	0.081014	0.353517
AArc1_0450	Threonine dehydrogenase or related Zn-dependent dehydrogenase	0.607793	0.080494	0
AArc1_1410	ABC-type dipeptide/oligopeptide/nickel transportsystem, permease component	0.371005	0.080494	0
[truncated: 2,174 more rows]

## Sheet: S0
CHROMOSOME						PLASMID 1						PLASMID 2
[truncated: 3,474 more rows]
