# Supplementary material for: Sulfur Respiration in a Group of Facultatively Anaerobic Natronoarchaea Ubiquitous in Hypersaline Soda Lakes
Source: Front Microbiol. 2018 Oct 2;9:2359. doi: 10.3389/fmicb.2018.02359 (PMC6176080; doi:10.3389/fmicb.2018.02359)
Supplement: Supplementary file 3 [file Data_Sheet_3.xls]

## Sheet: Carbon metabolism
pathway	name	gene name	EC number	AArc1 (locus tag)	AArc-Mg (locus tag)	AArc-Sl (locus tag)
Central carbon metabolism
Glycolysis/gluconeogenesis	phosphoglucomutase	pgm	5.4.2.2			AArcSl_1726
	glucose-6-phosphate isomerase	pgi	5.3.1.9	AArc1_2947	AArcMg_0644	AArcSl_1037
	ADP-dependent phosphofructokinase	pfkC	2.7.1.146	AArc1_2551	AArcMg_1072
	fructose 1,6-bisphosphatase	fbp	3.1.3.11	AArc1_2552	AArcMg_1071	AArcSl_2326
	fructose-bisphosphate aldolase	fbaB	4.1.2.13	AArc1_2553	AArcMg_1070	AArcSl_2325
	glyceraldehyde-3-phosphate dehydrogenase	gapA	1.2.1.12	AArc1_2548	AArcMg_1075	AArcSl_1432
	triosephosphate isomerase	tpiA	5.3.1.1	AArc1_0708, AArc1_1436	AArcMg_2250, AArcMg_2995	AArcSl_0500
	phosphoglycerate kinase	pgk	2.7.2.3	AArc1_1985, AArc1_2547	AArcMg_1076, AArcMg_1654	AArcSl_1431
	2,3-bisphosphoglycerate-independent phosphoglycerate mutase	gpmI	5.4.2.12	AArc1_3140	AArcMg_3231	AArcSl_2857
	enolase	eno	4.2.1.11	AArc1_1616	AArcMg_2061	AArcSl_2729
	pyruvate kinase	pyk	2.7.1.40	AArc1_2787	AArcMg_0876	AArcSl_2802
	pyruvate dehydrogenase E1 component (alpha)	pdhA/aceE	1.2.4.1	AArc1_0967, AArc1_3384	AArcMg_2739, AArcMg_3445	AArcSl_0405, AArcSl_1433
	pyruvate dehydrogenase E1 component (beta)	pdhB	1.2.4.1	AArc1_3383	AArcMg_3444	AArcSl_0406
	pyruvate dehydrogenase E2 component	pdhC/aceF	2.3.1.12	AArc1_3382	AArcMg_3443	AArcSl_0407, AArcSl_2899
	dihydrolipoamide dehydrogenase (E3 component)	pdhD/lpd	1.8.1.4	AArc1_3381	AArcMg_3442	AArcSl_0408, AArcSl_1786
	acetyl-coenzyme A synthetase/acetyl-CoA synthetase	acs	6.2.1.1	AArc1_0660, AArc1_2032, AArc1_2034, AArc1_2629, AArc1_2761	AArcMg_0850, AArcMg_0994, AArcMg_1607, AArcMg_1609, AArcMg_3042	AArcSl_0539, AArcSl_2274
	acetate---CoA ligase (ADP-forming) subunit alpha	acdA	6.2.1.13	AArc1_1873	AArcMg_1808	AArcSl_2696
	aldehyde dehydrogenase (NAD+)	ALDH	1.2.1.3	AArc1_2485	AArcMg_2641	AArcSl_0486
	phosphoenolpyruvate carboxykinase (ATP)	pckA	4.1.1.49	AArc1_1850	AArcMg_1831
Tricarboxylic acid (TCA) cycle	citrate synthase	gltA	2.3.3.1	AArc1_0753	AArcMg_2950	AArcSl_0433, AArcSl_0703
	aconitate hydratase	acnA	4.2.1.3	AArc1_0774, AArc1_1955	AArcMg_1683, AArcMg_2929	AArcSl_0703, AArcSl_3094
	isocitrate dehydrogenase (NADP)	icd	1.1.1.42	AArc1_3090	AArcMg_3181	AArcSl_2019
	Isocitrate/isopropylmalate dehydrogenase / 3-isopropylmalate dehydrogenase	leuB	1.1.1.42 / 1.1.1.85	AArc1_2711	AArcMg_0798	AArcSl_2660
	2-oxoglutarate/2-oxoacid ferredoxin oxidoreductase subunit alpha	korA/oorA	1.2.7.3 / 1.2.7.11	AArc1_1639	AArcMg_2035	AArcSl_1540, AArcSl_1852, AArcSl_2425
	2-oxoglutarate/2-oxoacid ferredoxin oxidoreductase subunit beta	korB/oorB	1.2.7.3 / 1.2.7.11	AArc1_1638	AArcMg_2036	AArcSl_1539, AArcSl_1853, AArcSl_2424
	2-oxoglutarate/2-oxoacid ferredoxin oxidoreductase subunit gamma	korC/oorC	1.2.7.3			AArcSl_1854
	2-oxoglutarate/2-oxoacid ferredoxin oxidoreductase subunit delta	korD/oorD	1.2.7.3			AArcSl_1851, AArcSl_2426
	succinyl-CoA synthetase (ADP-forming), alpha subunit	sucD	6.2.1.5	AArc1_1241	AArcMg_2449	AArcSl_1161
	succinyl-CoA synthetase (ADP-forming), beta subunit	sucC	6.2.1.5	AArc1_1240	AArcMg_2450	AArcSl_1162
	succinate dehydrogenase, subunit B	sdhB	1.3.5.1	AArc1_2276	AArcMg_1342	AArcSl_1135
	succinate dehydrogenase, subunit A	sdhA	1.3.5.1	AArc1_2275, AArc1_2285, AArc1_3267	AArcMg_1333, AArcMg_1343, AArcMg_3361	AArcSl_1133, AArcSl_1134
	succinate dehydrogenase, hydrophobic membrane anchor protein	sdhD	1.3.5.1	AArc1_2277	AArcMg_1341	AArcSl_1136
	succinate dehydrogenase, subunit C	sdhC	1.3.5.1	AArc1_2278	AArcMg_1340	AArcSl_1137
	fumarate hydratase, class II	fumC	4.2.1.2	AArc1_1776	AArcMg_1904	AArcSl_0769
	malate dehydrogenase	mdh	1.1.1.37	AArc1_0045	AArcMg_0044	AArcSl_1828
Methylaspartate cycle	glutamate dehydrogenase (NAD(P)+)	gdhA	1.4.1.3	AArc1_0896, AArc1_2539, AArc1_2541	AArcMg_1082, AArcMg_1084, AArcMg_2811	AArcSl_1011, AArcSl_2189
	methylaspartate mutase sigma subunit	glmS/mutS	5.4.99.1	AArc1_1990	AArcMg_1649
	methylaspartate mutase epsilon subunit	glmE/mutE	5.4.99.1	AArc1_1991	AArcMg_1648
	methylaspartate ammonia-lyase	mal	4.3.1.2	AArc1_1992	AArcMg_1647
	succinyl-CoA:mesaconate CoA transferase	mct	2.8.3.-	AArc1_1989, AArc1_5071	AArcMg_1650, AArcMg_4136
	2-methylfumaryl-CoA hydratase	mch/mcd	4.2.1.148	AArc1_1993, AArc1_5074	AArcMg_1646, AArcMg_4139
	beta-methylmalyl-CoA/(S)-malyl-CoA lyase	mcl	4.1.3.24	AArc1_1994, AArc1_5073	AArcMg_1645, AArcMg_4138	AArcSl_1031
	(3S)-malyl-CoA thioesterase	mcl2	3.1.2.30	AArc1_1994	AArcMg_1645	AArcSl_1031
	acetyl-CoA/propionyl-CoA carboxylase, biotin carboxylase, biotin carboxyl carrier protein	bccA/pccA	6.4.1.2 / 6.4.1.3 / 6.3.4.14	AArc1_2311	AArcMg_1306	AArcSl_1438
	acetyl-CoA/propionyl-CoA carboxylase carboxyl transferase subunit	pccB	6.4.1.2 / 6.4.1.3 / 2.1.3.15	AArc1_2313, AArc1_2544, AArc1_2984	AArcMg_1079, AArcMg_1304, AArcMg_3079	AArcSl_1353, AArcSl_1358
	methylmalonyl-CoA/ethylmalonyl-CoA epimerase	epi	5.1.99.1	AArc1_1671	AArcMg_2003	AArcSl_1336
	methylmalonyl-CoA mutase, N-terminal domain	mcmA1	5.4.99.2	AArc1_0653, AArc1_1674	AArcMg_2000, AArcMg_3049	AArcSl_0916, AArcSl_1543
	methylmalonyl-CoA mutase, C-terminal domain	mcmA2	5.4.99.2	AArc1_0651, AArc1_2632	AArcMg_0991, AArcMg_3051	AArcSl_1178
β-oxidation pathway	long-chain acyl-CoA synthetase	fadD	6.2.1.3	AArc1_2977, AArc1_3258, AArc1_5056	AArcMg_0616, AArcMg_3350, AArcMg_4019	AArcSl_0584
	acyl-CoA dehydrogenase/butyryl-CoA dehydrogenase	acd	1.3.8.7 / 1.3.8.1	AArc1_0649, AArc1_0665, AArc1_0970, AArc1_2265, AArc1_2291, AArc1_2294, AArc1_2392, AArc1_2536, AArc1_2983, AArc1_3430, AArc1_5057, AArc1_5072	AArcMg_1087, AArcMg_1225, AArcMg_1324, AArcMg_1327, AArcMg_1353, AArcMg_2736, AArcMg_3037, AArcMg_3053, AArcMg_3078, AArcMg_3489, AArcMg_4018, AArcMg_4137	AArcSl_0481, AArcSl_0807, AArcSl_0813, AArcSl_0903, AArcSl_1362
	enoyl-CoA hydratase		4.2.1.17	AArc1_0016, AArc1_0525, AArc1_0659, AArc1_2292, AArc1_5060	AArcMg_0015, AArcMg_0512, AArcMg_1326, AArcMg_3043, AArcMg_4015	AArcSl_1058, AArcSl_2036, AArcSl_1955(?)
	3-hydroxyacyl-CoA dehydrogenase/3-hydroxybutyryl-CoA dehydrogenase		1.1.1.35 / 1.1.1.157	AArc1_0525, AArc1_0664, AArc1_2292, AArc1_5059	AArcMg_0512, AArcMg_1326, AArcMg_3038, AArcMg_4016	AArcSl_2036
	acetyl-CoA C-acetyltransferase/acetyl-CoA C-acyltransferase	atoB / fadA/fadI	2.3.1.9 / 2.3.1.16	AArc1_0663, AArc1_0972, AArc1_3045, AArc1_3254, AArc1_5058	AArcMg_2734, AArcMg_3039, AArcMg_3137, AArcMg_3346, AArcMg_4017	AArcSl_0331, AArcSl_0434, AArcSl_2474
	glutaconate/3-oxoacid CoA-transferase subunit B	gctB/scoB	2.8.3.12 / 2.8.3.5	AArc1_3042	AArcMg_3134	AArcSl_3188
	glutaconate/3-oxoacid CoA-transferase subunit A	gctA/scoA	2.8.3.12 / 2.8.3.5	AArc1_3043	AArcMg_3135	AArcSl_3187
	propionate CoA-transferase	pct	2.8.3.1	AArc1_0666	AArcMg_3036

## Sheet: Energy metabolism
Carbon and energy metabolism of natronoarchaeal strains AArc1, Aarc-Mg and Aarc-Sl.
pathway	name	subunit or other information	gene name	EC number	AArc1 (locus tag)	AArc-Mg (locus tag)	AArc-Sl (locus tag)
Ferrous iron oxidation
	ba3-type terminal oxidase subunit I		cbaA	1.9.3.1	AArc1_3323	AArcMg_3417	AArcSl_1985
	ba3-type terminal oxidase subunit II		cbaB	1.9.3.1	AArc1_3322	AArcMg_3416	AArcSl_1986
	ba3-type terminal oxidase subunit CbaC		cbaC		AArc1_3324	AArcMg_3418	AArcSl_1984
	ba3-type terminal oxidase subunit CbaD		cbaD		AArc1_3321	AArcMg_3415	AArcSl_1987
	Heme/copper-type cytochrome/quinol oxidase, subunit 1 and 3		cyoBC	1.9.3.1	AArc1_1312	AArcMg_2381	AArcSl_1979
	Heme/copper-type cytochrome/quinol oxidase, subunit 2		cyoA	1.9.3.1	AArc1_1313	AArcMg_2380	AArcSl_1980
	cytochrome c oxidase subunit IV		coxD/cyoD	1.9.3.1	AArc1_1310	AArcMg_2383	AArcSl_1977
	cytochrome c oxidase subunit I		coxA/cyoB	1.9.3.1			AArcSl_1594
	cytochrome c oxidase subunit II		coxB/cyoA	1.9.3.1			AArcSl_1595
	cytochrome c oxidase subunit III		coxC/cyoC	1.9.3.1			AArcSl_1596
	polyprenyltransferase (heme o synthase)		ctaB/cyoE	2.5.1.141			AArcSl_1110, AArcSl_1597
	bc complex	cytochrome b subunit (b6)	qrcB/petB				AArcSl_0309
	bc complex	cytochrome b/c subunit (b6/f)	petD				AArcSl_0310
	NADH-quinone oxidoreductase	subunit A	nuoA	1.6.5.3	AArc1_2584	AArcMg_1039	AArcSl_2154
	NADH-quinone oxidoreductase	subunit B	nuoB	1.6.5.3	AArc1_2585	AArcMg_1038	AArcSl_2153
	NADH-quinone oxidoreductase	subunit C	nuoC	1.6.5.3	AArc1_2586	AArcMg_1037	AArcSl_2152
	NADH-quinone oxidoreductase	subunit D	nuoD	1.6.5.3	AArc1_2586	AArcMg_1037	AArcSl_2152
	NADH-quinone oxidoreductase	subunit H	nuoH	1.6.5.3	AArc1_2587	AArcMg_1036	AArcSl_2151
	NADH-quinone oxidoreductase	subunit I	nuoI	1.6.5.3	AArc1_2588	AArcMg_1035	AArcSl_2150
	NADH-quinone oxidoreductase	subunit J	nuoJ	1.6.5.3	AArc1_2589	AArcMg_1034	AArcSl_2149
	NADH-quinone oxidoreductase	subunit K	nuoK	1.6.5.3	AArc1_2591	AArcMg_1032	AArcSl_2147
	NADH-quinone oxidoreductase	subunit L	nuoL	1.6.5.3	AArc1_2592	AArcMg_1031	AArcSl_2146
	NADH-quinone oxidoreductase	subunit M	nuoM	1.6.5.3	AArc1_2593	AArcMg_1030	AArcSl_2145
	NADH-quinone oxidoreductase	subunit N	nuoN	1.6.5.3	AArc1_2594	AArcMg_1029	AArcSl_2144
	cytochrome bd ubiquinol oxidase	subunit I	cydA	1.10.3.14	AArc1_1002	AArcMg_2704	AArcSl_2017
	cytochrome bd ubiquinol oxidase	subunit II	cydB	1.10.3.14	AArc1_1003	AArcMg_2703	AArcSl_2016
Psr/Phs	polysulfide reductase / thiosulfate reductase	chain A	phsA/psrA	1.8.5.5	AArc1_1042	AArcMg_2662	AArcSl_0127, AArcSl_1905, AArcSl_2794
	polysulfide reductase / thiosulfate reductase	chain B	phsB/psrB	1.8.5.5	AArc1_1043	AArcMg_2661	AArcSl_0128, AArcSl_1904, AArcSl_2795
	polysulfide reductase / thiosulfate reductase	chain C	phsC/psrC	1.8.5.5	AArc1_1044	AArcMg_2660	AArcSl_0129, AArcSl_1903
DMSOr/Nar	DMSO reductase / nitrate reductase	alpha subunit	dmsA/narG	1.8.5.3 / 1.7.5.1	AArc1_1455	AArcMg_2231	AArcSl_2388
	DMSO reductase / nitrate reductase	beta subunit	dmsB/narH	1.8.5.3 / 1.7.5.1	AArc1_1456	AArcMg_2230	AArcSl_2387
	DMSO reductase / nitrate reductase	gamma subunit	dmsC/narI	1.8.5.3 / 1.7.5.1	AArc1_1457	AArcMg_2229	AArcSl_2386
Fdh/Nas/Nap	formate dehydrogenase	alpha (major) subunit	fdhA / fdhH / fdoG	1.17.98.3 / 1.8.98.6 / 1.17.1.9	AArc1_0503, AArc1_1465	AArcMg_0491, AArcMg_2221	AArcSl_0465, AArcSl_1489, AArcSl_1937
	formate dehydrogenase	beta (iron-sulfur) subunit	fdhB / fdoH		AArc1_1464	AArcMg_2222	AArcSl_1938
	formate dehydrogenase	gamma (cytochrome b) subunit	fdoI		AArc1_1462	AArcMg_2224	AArcSl_1940
Ttr/Arr	tetrathionate/arsenate reductase	chain A					AArcSl_2681, AArcSl_2799
	tetrathionate/arsenate reductase	chain B					AArcSl_2682, AArcSl_2798
	tetrathionate/arsenate reductase	chain C					AArcSl_2683
ATP synthesis
ATP synthase, F0F1	V/A-type ATP synthase	subunit G	atpG	3.6.3.14	AArc1_0455	AArcMg_0446	AArcSl_0028
	V/A-type ATP synthase	subunit I	atpI	3.6.3.14	AArc1_0456	AArcMg_0447	AArcSl_0029
	V/A-type ATP synthase	subunit K	atpK	3.6.3.14	AArc1_0457	AArcMg_0448	AArcSl_0030
	V/A-type ATP synthase	subunit E	atpE	3.6.3.14	AArc1_0458	AArcMg_0449	AArcSl_0031
	V/A-type ATP synthase	subunit C	atpC	3.6.3.14	AArc1_0459	AArcMg_0450	AArcSl_0032
	V/A-type ATP synthase	subunit F	atpF	3.6.3.14	AArc1_0460	AArcMg_0451	AArcSl_0033
	V/A-type ATP synthase	subunit A	atpA	3.6.3.14	AArc1_0461	AArcMg_0452	AArcSl_0034
	V/A-type ATP synthase	subunit B	atpB	3.6.3.14	AArc1_0462	AArcMg_0453	AArcSl_0035
	V/A-type ATP synthase	subunit D	atpD	3.6.3.14	AArc1_0465	AArcMg_0456	AArcSl_0036
Other redox reactions connected to the quinol pool
	succinate dehydrogenase / fumarate reductase	flavoprotein subunit (A)	sdhA/frdA	1.3.5.1 / 1.3.5.4	AArc1_2275, AArc1_2285, AArc1_3267	AArcMg_1333, AArcMg_1343, AArcMg_3361	AArcSl_1133, AArcSl_1134
	succinate dehydrogenase / fumarate reductase	iron-sulfur subunit (B)	sdhB/frdB	1.3.5.1 / 1.3.5.4	AArc1_2276	AArcMg_1342	AArcSl_1135
	succinate dehydrogenase / fumarate reductase	membrane anchor subunit (D)	sdhD/frdD	1.3.5.1 / 1.3.5.4	AArc1_2277	AArcMg_1341	AArcSl_1136
	succinate dehydrogenase / fumarate reductase	cytochrome b subunit (C)	sdhC/frdC	1.3.5.1 / 1.3.5.4	AArc1_2278	AArcMg_1340	AArcSl_1137
	rhodanese-related sulfurtransferase				AArc1_0285, AArc1_3313	AArcMg_0275, AArcMg_3407	AArcSl_1380, AArcSl_3093
	electron transfer flavoprotein	alpha subunit	fixB/etfA		AArc1_1632, AArc1_1644, AArc1_5075	AArcMg_2030, AArcMg_2045, AArcMg_4140	AArcSl_0457, AArcSl_0870, AArcSl_1857, AArcSl_1914, AArcSl_2121
	electron transfer flavoprotein	beta subunit	fixA/etfB		AArc1_1633, AArc1_1645, AArc1_5076	AArcMg_2029, AArcMg_2044, AArcMg_4141	AArcSl_0458, AArcSl_0871, AArcSl_1858, AArcSl_1915, AArcSl_2122
	electron transfer flavoprotein-quinone oxidoreductase		fixC	1.5.5.-	AArc1_1631, AArc1_1643	AArcMg_2031, AArcMg_2046	AArcSl_1913, AArcSl_2120
	Ni,Fe-hydrogenase I	large subunit	hydB/hyaB	1.12.99.6	AArc1_5124	AArcMg_4185	AArcSl_0594
	Ni,Fe-hydrogenase I	small subunit	hydA/hyaA	1.12.99.6	AArc1_5125	AArcMg_4186	AArcSl_0593
	Ni,Fe-hydrogenase 1 B-type cytochrome subunit		hydC/hyaC		AArc1_5123	AArcMg_4184	AArcSl_0595
	Ni,Fe-hydrogenase maturation factor		hydD/hyaD		AArc1_5122	AArcMg_4183	AArcSl_0596
